# Supplementary material for: Nanopore long-read RNAseq reveals transcriptional variations in citrus species
Source: Front Plant Sci. 2023 Jan 4;13:1077797. doi: 10.3389/fpls.2022.1077797 (PMC9845879; doi:10.3389/fpls.2022.1077797)
Supplement: Supplementary file 1 [file Table_1.xlsx]

## Sheet: Supplementary Table 1
Supplementary Table 1. Length distribution of clean reads generated by ONT RNAseq sequencing and non-redundant reads after collapsing with cDNA Cupcake. #Read – number of reads.
Species	Clean reads				Non-redundant reads
	GB	#Read	MaxLen	Avg [bp]	#Read	Min [bp]	Max [bp]	Avg [bp]
A. buxifolia	5.94	6876331	42456	864.2	63313	100	10351	1176.2
C. clementina	5.91	5868440	24563	1007	76974	100	13264	1327.7
C. grandis	6.19	6168689	38912	1003	76684	100	11043	1388.5
C. ichangensis	5.67	9258973	25412	612	41957	100	6508	768.6
C. lansium	5.59	6297638	32542	887	62715	100	9231	1338.7
C. reticulata	6.15	6064807	26170	1013.5	64362	100	9797	1330.5
C. sinensis	6.26	7115499	73923	879.2	54222	100	7482	1175.1
F. hindsii	5.72	5690037	169184	1005	56425	100	11385	1414.9
P. trifoliata	5.74	6835939	58028	840.2	55474	100	8355	1257.5
