# Supplementary material for: Nanopore long-read RNAseq reveals transcriptional variations in citrus species
Source: Front Plant Sci. 2023 Jan 4;13:1077797. doi: 10.3389/fpls.2022.1077797 (PMC9845879; doi:10.3389/fpls.2022.1077797)
Supplement: Supplementary file 2 [file Table_2.xlsx]

## Sheet: Supplementary Table 2
Supplementary Table 2. Information of full-length reads in 9 citrus species
Species	Num_seqs	Sum_len	Min_len	Avg_len	Max_len	N50
Atalantia buxifolia	6102339	3897154494	100	638.6	11488	887
Citrus clementina	5242045	4125102310	100	786.9	13264	1063
Citrus grandis	5471665	4257660102	100	778.1	11117	1063
Citrus ichangensis	8319455	3247478687	100	390.3	10231	610
Citrus reticulata	5371500	4229756977	100	787.4	9797	1080
Citrus sinensis	6041062	3892647400	100	644.4	26876	935
Clausena lansium	5727422	3770305881	100	658.3	11404	1106
Fortunella hindsii	5030899	3915066064	100	778.2	14178	1107
Poncirus trifoliata	5181086	3207748135	100	619.1	57875	971
