# Supplementary material for: Nanopore long-read RNAseq reveals transcriptional variations in citrus species
Source: Front Plant Sci. 2023 Jan 4;13:1077797. doi: 10.3389/fpls.2022.1077797 (PMC9845879; doi:10.3389/fpls.2022.1077797)
Supplement: Supplementary file 3 [file Table_3.xlsx]

## Sheet: Supplementary Table 3
Supplementary Table 3. Functional annotation of orthologous single copy gene with most abundant isoforms across 9 species
Isoform number of 9 species	Orthogroup	Transcript of C. sinensis	Description
248	OG0014143	Cs_ont_2g001880.1	Removal of H2O2, oxidation of toxic reductants, biosynthesis and degradation of lignin, suberization, auxin catabolism, response to environmental stresses such as wounding, pathogen attack and oxidative stress
140	OG0016325	Cs_ont_3g000770.1	Belongs to the glyceraldehyde-3-phosphate dehydrogenase family
153	OG0012164	Cs_ont_4g021530.1	Galactinol--sucrose galactosyltransferase
143	OG0012150	Cs_ont_4g023630.1	Belongs to the class I-like SAM-binding methyltransferase superfamily. RsmB NOP family
147	OG0011649	Cs_ont_5g024910.1	The light-harvesting complex (LHC) functions as a light receptor, it captures and delivers excitation energy to photosystems with which it is closely associated
128	OG0013957	Cs_ont_6g003630.1	Nuclear matrix constituent protein 1-like
136	OG0014038	Cs_ont_6g006550.1	Magnesium-protoporphyrin IX monomethyl ester oxidative cyclase
135	OG0011691	Cs_ont_7g015940.2	Peptidyl-prolyl cis-trans isomerase
153	OG0015206	Cs_ont_9g004320.1	glutamine synthetase
159	OG0016525	Cs_ont_9g028570.1	Nuclear-pore anchor
