# Supplementary material for: Nanopore long-read RNAseq reveals transcriptional variations in citrus species
Source: Front Plant Sci. 2023 Jan 4;13:1077797. doi: 10.3389/fpls.2022.1077797 (PMC9845879; doi:10.3389/fpls.2022.1077797)
Supplement: Supplementary file 4 [file Table_4.xlsx]

## Sheet: Supplementary Table 4
Supplementary Table 4. Syntenic single copy gene list across 9 species
Orthogroup	Citrus reticulata	Citrus grandis	Clausena lansium	Atalantia buxifolia	Citrus clementina	Fortunella hindsii	Citrus sinensis	Poncirus trifoliata	Citrus ichangensis
OG0014143	MSYJ187800.1	Cg2g045100.1	HP076480.1	sb28239.1	Ciclev10015870m	sjg123980.1	Cs_ont_2g001880.1	Pt2g028870.1	Ci145600.1
OG0016525	MSYJ248980.1	Cg9g029610.1	HP069870.1	sb27177.2	Ciclev10006542m	sjg289080.2	Cs_ont_9g028570.1	Pt9g021070.1	Ci039460.1
OG0012164	MSYJ124110.2	Cg4g017070.1	HP247000.1	sb30530.11	Ciclev10007545m	sjg081180.1	Cs_ont_4g021530.1	Pt1g016670.1	Ci188900.1
OG0015206	MSYJ167170.1	Cg9g004270.1	HP257130.1	sb17572.1	Ciclev10005007m	sjg134170.1	Cs_ont_9g004320.1	Pt9g003900.1	Ci171430.1
OG0011649	MSYJ214940.1	Cg5g023620.1	HP003960.1	sb12334.1	Ciclev10021452m	sjg269280.1	Cs_ont_5g024910.1	Pt3g022010.1	Ci010640.1
OG0012150	MSYJ122050.1	Cg4g019180.3	HP245130.1	sb35817.2	Ciclev10010180m	sjg020620.1	Cs_ont_4g023630.1	Pt1g023520.2	Ci249250.2
OG0016325	MSYJ253940.1	Cg3g025510.1	HP020550.1	sb35733.1	Ciclev10001114m	sjg038590.1	Cs_ont_3g000770.1	Pt5g000550.1	Ci185410.1
OG0014038	MSYJ035210.1	Cg6g017060.1	HP168230.1	sb20211.1	Ciclev10011842m	sjg074060.1	Cs_ont_6g006550.1	Pt6g006030.1	Ci054210.1
OG0011691	MSYJ090170.1	Cg6g008920.1	HP222070.1	sb12645.5	Ciclev10031088m	sjg053430.1	Cs_ont_7g015940.2	Pt4g011980.1	Ci169330.1
OG0013957	MSYJ037960.1	Cg6g019880.1	HP171310.1	sb20218.1	Ciclev10013467m	sjg069280.1	Cs_ont_6g003630.1	Pt6g000760.1	Ci047030.1
