# Supplementary material for: Nanopore long-read RNAseq reveals transcriptional variations in citrus species
Source: Front Plant Sci. 2023 Jan 4;13:1077797. doi: 10.3389/fpls.2022.1077797 (PMC9845879; doi:10.3389/fpls.2022.1077797)
Supplement: Supplementary file 5 [file Table_5.xlsx]

## Sheet: Atalantia buxifolia
Supplementary Table 5. Isoform identified by ONT RNAseq longer than that in reference annotation across 9 species
Reference ID	Major isoform ID from ONT	Stand	Start site of ONT	End site of ONT	Start site of reference	End site of reference
sb19467.2	PB.25.1	+	599677	601692	599927	601685
sb19438.1	PB.26.3	-	602470	609504	602670	609327
sb19474.6	PB.27.7	+	645227	653351	645517	653311
sb19474.30	PB.27.7	+	645227	653351	645517	651548
sb19474.24	PB.27.7	+	645227	653351	645517	651548
sb19474.28	PB.27.7	+	645227	653351	645500	651548
sb19474.12	PB.27.7	+	645227	653351	645517	651548
sb19442.1	PB.31.2	-	718793	722408	719966	721832
sb19442.2	PB.31.2	-	718793	722408	719966	721832
sb36115.1	PB.35.1	-	40816	45634	41078	43704
sb11597.2	PB.36.1	+	11173	15937	12121	15851
sb11633.6	PB.45.1	+	93813	110404	93834	110401
sb11633.7	PB.45.1	+	93813	110404	93834	109734
sb11614.1	PB.48.1	+	134359	136685	134838	136210
sb11576.1	PB.49.1	-	178207	188315	178207	188296
sb11642.4	PB.54.1	+	231860	248388	234048	248388
sb11590.1	PB.65.5	-	289076	291004	289101	290974
sb11605.1	PB.69.1	+	347489	351201	347601	350998
sb11588.1	PB.72.1	+	371799	377877	372088	377498
sb11645.1	PB.74.1	+	389184	394429	389418	391205
sb11578.1	PB.94.10	+	578848	580462	579425	580289
sb11577.1	PB.95.1	+	581507	584393	582677	584046
sb11611.1	PB.103.2	+	704609	709759	704616	709730
sb13676.1	PB.125.1	-	190838	193717	190938	191607
sb13681.1	PB.130.3	-	471544	473968	471775	473931
sb13670.2	PB.132.1	+	488233	491584	488617	491267
sb13665.1	PB.136.6	-	554828	563990	554959	563979
sb13696.1	PB.139.1	+	642442	647840	642596	647468
sb13675.1	PB.145.1	-	829008	831906	829258	829835
sb28975.1	PB.150.3	-	202598	206946	202694	206355
sb28986.1	PB.152.1	+	391269	393411	391426	393144
sb32930.1	PB.161.3	-	18775	20796	18961	20638
sb32975.1	PB.165.1	-	48132	50093	48145	50082
sb32923.1	PB.169.2	-	82257	85615	82402	83744
sb32998.3	PB.170.2	+	87572	91910	87577	91860
sb32929.1	PB.172.2	+	98753	100571	99084	99965
sb32931.1	PB.180.7	+	294153	297336	294475	297092
sb32922.1	PB.201.1	+	621402	624595	621506	624296
sb32937.1	PB.204.1	+	687281	695877	687439	695597
sb32995.1	PB.205.1	-	695904	697407	695980	697325
sb12921.3	PB.226.1	+	92008	96886	92036	96877
sb12946.1	PB.271.2	-	467612	474153	467981	473987
sb12911.1	PB.276.2	-	511174	580752	539894	576015
sb12911.3	PB.276.2	-	511174	580752	518232	575739
sb12911.5	PB.276.2	-	511174	580752	518232	575739
sb12882.1	PB.289.1	-	711089	712378	711247	712318
sb12885.1	PB.290.6	-	713279	717454	713629	716864
sb12939.1	PB.302.2	+	860995	866676	861041	866507
sb12881.1	PB.304.2	+	881715	883910	881718	883815
sb12881.2	PB.304.2	+	881715	883910	881718	883815
sb26576.1	PB.310.1	+	77340	79961	77501	79027
sb14046.1	PB.319.1	-	119029	122376	119033	122070
sb14046.2	PB.319.1	-	119029	122376	119033	122070
sb14053.4	PB.323.2	+	164267	166875	164267	166712
sb21963.2	PB.340.1	-	21491	37273	22340	24011
sb21976.1	PB.347.1	+	199294	201870	199444	201637
sb21980.1	PB.351.1	+	255903	258189	255918	258155
sb19283.1	PB.364.1	+	53944	57669	53981	57609
sb19277.1	PB.366.2	-	58069	63008	58248	62742
sb19272.1	PB.367.1	-	63197	77689	63317	77678
sb19269.1	PB.378.2	+	164347	168921	164626	168780
sb19274.1	PB.379.1	+	169100	173223	169277	172403
sb25396.21	PB.402.1	+	10809	15248	10828	13424
sb25384.1	PB.415.4	-	955566	959489	955780	956215
sb29319.1	PB.423.2	-	73710	76147	73741	76145
sb29351.4	PB.425.1	+	135200	141859	135290	141540
sb29524.1	PB.447.3	+	311652	315359	312629	314977
sb29441.1	PB.453.2	+	378080	382481	378152	382128
sb29453.1	PB.456.1	-	390005	393818	390230	393633
sb29448.1	PB.474.6	+	548859	551822	548920	551289
sb29440.1	PB.480.2	-	586348	590481	586771	590307
sb29525.1	PB.498.1	+	723879	729383	724084	728914
sb29420.1	PB.516.2	-	943104	945951	945035	945723
sb29438.13	PB.535.2	+	1174792	1182071	1174805	1179230
sb29438.10	PB.535.2	+	1174792	1182071	1174805	1182035
sb29275.1	PB.541.1	+	1373570	1383106	1373577	1383074
sb29418.3	PB.545.2	-	1388758	1392501	1388848	1392488
sb29298.1	PB.547.2	-	1393483	1396261	1393813	1396104
sb29295.1	PB.548.4	-	1396648	1401074	1396906	1400820
sb29442.2	PB.551.1	-	1411290	1412354	1411312	1412281
sb29520.1	PB.557.1	+	1451470	1454343	1451514	1454048
sb29293.1	PB.559.1	+	1454973	1460063	1455134	1459776
sb29412.1	PB.567.9	+	1545327	1548500	1545460	1548105
sb29515.2	PB.575.12	-	1616857	1619235	1616975	1619235
sb29307.1	PB.589.2	+	1766453	1769452	1766491	1769209
sb29385.1	PB.590.1	+	1769494	1773825	1769637	1773708
sb29297.1	PB.604.1	+	1957800	1960828	1958222	1959916
sb29374.1	PB.612.3	-	2015412	2019958	2015503	2019768
sb29511.1	PB.616.6	-	2046354	2051789	2046997	2051422
sb29429.1	PB.652.1	+	2455192	2457208	2455642	2456701
sb28994.1	PB.658.1	+	8584	11413	9397	10624
sb11671.1	PB.664.1	+	165698	173637	165789	167591
sb19787.1	PB.672.1	+	46385	47628	46397	47594
sb19781.1	PB.673.1	-	47697	52366	47964	52241
sb10187.1	PB.694.1	+	112155	115605	112241	115246
sb10177.1	PB.695.2	-	158701	162704	158932	162690
sb10202.1	PB.698.3	-	207992	210212	208002	209927
sb10202.3	PB.698.3	-	207992	210212	208444	209927
sb10188.1	PB.705.1	+	269333	273230	269851	272693
sb10174.1	PB.712.1	-	355934	357845	356240	357753
sb36882.1	PB.727.1	+	210210	224867	210228	224838
sb36903.1	PB.729.1	+	328302	332141	328363	332140
sb36864.1	PB.733.2	+	375567	378762	375713	378419
sb36907.1	PB.737.1	+	419252	420946	419301	420876
sb36907.2	PB.737.1	+	419252	420946	419656	420876
sb13011.4	PB.775.1	-	109450	115338	109644	115336
sb13005.6	PB.779.1	+	166652	169497	166698	169484
sb13052.1	PB.788.3	+	284546	290732	284924	290563
sb13043.1	PB.790.1	+	367257	370851	367302	369721
sb13037.1	PB.793.1	-	385297	388227	385534	386131
sb13063.1	PB.794.2	-	391854	395561	392382	395400
sb13049.2	PB.802.2	-	530930	533480	530934	532103
sb13032.2	PB.834.1	-	798244	802071	798250	802071
sb13019.1	PB.839.3	+	856938	866847	857672	866384
sb12988.1	PB.840.1	+	867638	874736	867782	874330
sb13079.7	PB.850.3	-	1030955	1035095	1030990	1035040
sb13079.5	PB.850.3	-	1030955	1035095	1030990	1035040
sb13075.1	PB.856.1	-	1079366	1085147	1079380	1085089
sb26623.3	PB.868.1	-	140629	143754	141694	143741
sb26601.1	PB.872.1	+	311131	315214	311299	314846
sb26617.1	PB.876.1	+	331676	336165	332107	336039
sb26617.2	PB.876.1	+	331676	336165	332014	336039
sb26608.7	PB.898.1	+	626046	635695	626742	630981
sb26608.8	PB.898.1	+	626046	635695	626065	630981
sb26644.1	PB.910.1	+	841167	845686	841280	845431
sb27254.1	PB.923.2	-	122190	125204	122441	125047
sb27246.1	PB.929.2	-	146974	148951	147091	148939
sb27246.2	PB.929.2	-	146974	148951	147091	148939
sb27264.1	PB.932.1	+	175966	178592	176102	178104
sb36849.1	PB.941.1	+	19617	31425	26667	31037
sb36838.1	PB.942.1	+	31719	34882	31986	34389
sb36843.1	PB.945.7	+	87898	92744	88025	92505
sb36835.1	PB.946.1	+	93279	95151	93397	94898
sb32021.1	PB.959.1	-	179110	183251	179208	183211
sb32037.1	PB.960.1	+	185773	190321	185960	186926
sb32043.4	PB.967.3	-	240815	242495	240816	242463
sb32053.2	PB.982.4	+	377448	380635	377454	380611
sb32053.3	PB.982.4	+	377448	380635	377454	380611
sb32053.1	PB.982.4	+	377448	380635	377454	380611
sb32053.5	PB.982.4	+	377448	380635	377454	380611
sb34124.1	PB.994.7	-	44688	48362	44781	48274
sb34126.1	PB.1002.2	-	124371	125806	124628	125754
sb25098.1	PB.1007.5	-	35064	39038	35373	39011
sb25099.1	PB.1009.10	-	40569	56227	40940	56157
sb36575.4	PB.1023.2	+	109956	115363	111918	115215
sb13203.1	PB.1038.1	-	94527	100140	95365	99920
sb13204.1	PB.1043.3	-	143205	146175	143359	145840
sb13177.5	PB.1059.3	+	320434	325212	321361	323949
sb10159.1	PB.1107.2	-	417079	421371	418852	421259
sb37855.1	PB.1123.1	-	270945	275692	271159	275649
sb37832.1	PB.1127.1	-	324533	334736	324827	334679
sb37806.1	PB.1128.1	-	335310	342005	335663	341919
sb37792.2	PB.1148.1	-	858494	862477	858523	862461
sb37792.10	PB.1148.1	-	858494	862477	858523	862461
sb37775.1	PB.1150.1	-	903366	909793	903571	908820
sb37836.1	PB.1156.1	+	1362989	1366400	1363355	1363877
sb37774.1	PB.1161.1	-	1402286	1405142	1402500	1404999
sb37807.1	PB.1162.1	-	1427672	1430866	1427940	1430675
sb37851.1	PB.1165.2	-	1445218	1449491	1445441	1449360
sb13754.1	PB.1167.1	-	8793	10433	9103	10344
sb13806.2	PB.1176.1	-	112867	116178	113624	116160
sb13806.1	PB.1176.1	-	112867	116178	113286	116056
sb13765.1	PB.1192.2	+	293374	296957	293444	296590
sb13818.1	PB.1195.6	+	312990	315581	313147	315193
sb13712.1	PB.1203.1	+	373438	377487	373548	376260
sb13721.1	PB.1206.2	+	447133	455671	447534	455475
sb13764.1	PB.1207.1	+	458344	461914	458804	461682
sb13701.1	PB.1210.1	-	455777	458387	455780	458347
sb13722.1	PB.1214.1	-	478132	481100	478429	481066
sb13757.1	PB.1222.2	-	531314	535203	531576	535148
sb13774.2	PB.1236.1	-	624090	626955	624164	626955
sb13774.1	PB.1236.1	-	624090	626955	624184	626955
sb13705.1	PB.1251.2	-	748411	752460	748645	752395
sb13809.2	PB.1256.4	-	786657	791798	786708	791512
sb13804.1	PB.1263.1	-	834563	838685	834886	836903
sb18402.1	PB.1280.1	+	128212	132798	128597	132584
sb18055.1	PB.1281.2	+	137984	146160	139274	145765
sb17959.1	PB.1282.2	+	146557	150687	146671	149881
sb18528.1	PB.1309.1	+	335427	340533	335578	340175
sb18073.1	PB.1337.4	-	562203	568652	562587	568039
sb18527.1	PB.1346.1	-	613381	621489	613476	617868
sb18214.4	PB.1347.3	+	622293	626302	623081	626292
sb18363.2	PB.1349.1	-	626600	628774	626722	628681
sb18021.1	PB.1358.2	+	683484	686736	683775	686292
sb18276.1	PB.1359.1	+	687107	690036	687489	689674
sb17810.1	PB.1367.1	-	776357	779021	776410	778996
sb17793.1	PB.1375.7	-	881768	887061	881908	886854
sb18226.1	PB.1379.1	-	922992	926398	923215	926300
sb18418.1	PB.1397.1	+	1087054	1097854	1087110	1097847
sb17918.1	PB.1403.9	+	1135309	1139653	1135342	1138845
sb17955.1	PB.1437.1	+	1411935	1415215	1412493	1414906
sb18391.1	PB.1438.1	+	1415602	1419431	1415747	1419198
sb18394.1	PB.1451.46	-	1569227	1577909	1569704	1577514
sb17913.6	PB.1457.5	-	1710595	1715859	1710612	1715529
sb17913.5	PB.1457.5	-	1710595	1715859	1710612	1715566
sb17913.4	PB.1457.5	-	1710595	1715859	1710612	1715529
sb17913.1	PB.1457.5	-	1710595	1715859	1710612	1715529
sb17913.8	PB.1457.5	-	1710595	1715859	1712404	1715566
sb18514.1	PB.1458.6	+	1720612	1723787	1721058	1723513
sb18043.1	PB.1465.2	-	1787926	1791474	1788376	1791446
sb18388.3	PB.1474.1	+	1910218	1917490	1910231	1916439
sb18039.1	PB.1494.2	-	2184212	2187692	2184217	2187665
sb18422.3	PB.1497.1	-	2208680	2212540	2208818	2211924
sb18143.1	PB.1506.1	+	2271092	2272838	2271107	2272434
sb18143.3	PB.1506.1	+	2271092	2272838	2271107	2272434
sb18308.1	PB.1508.1	+	2278587	2282333	2278596	2282276
sb18308.2	PB.1508.1	+	2278587	2282333	2278596	2282284
sb18459.5	PB.1515.5	-	2337048	2344925	2337314	2342620
sb18181.2	PB.1549.12	-	2727145	2735353	2728738	2735222
sb17957.4	PB.1563.2	+	2843830	2847602	2843846	2846998
sb18311.1	PB.1575.4	-	2945802	2947429	2945972	2947407
sb17931.1	PB.1580.1	-	2972905	2975790	2972913	2975749
sb18207.1	PB.1590.2	+	3099346	3103369	3099369	3103266
sb17873.1	PB.1595.1	+	3115966	3117916	3115991	3117768
sb18180.1	PB.1604.1	-	3190276	3192909	3190395	3192672
sb17808.1	PB.1613.1	-	3267474	3269749	3267728	3269642
sb18526.1	PB.1629.4	-	3386886	3391257	3387065	3391141
sb18178.1	PB.1632.1	-	3404972	3407502	3405265	3407441
sb18215.1	PB.1659.1	-	3616632	3623101	3616852	3622259
sb18334.3	PB.1702.1	+	3937111	3942593	3937112	3942590
sb18289.4	PB.1714.1	-	4026332	4030962	4026777	4030508
sb17858.1	PB.1728.1	+	4188656	4191175	4188672	4191100
sb18122.1	PB.1736.1	+	4236742	4239881	4236858	4239494
sb18286.1	PB.1737.2	+	4244842	4246553	4244937	4246376
sb18113.1	PB.1742.1	+	4279792	4283081	4279894	4282897
sb18218.1	PB.1743.1	-	4285221	4287765	4285312	4287596
sb18020.1	PB.1770.1	-	4441579	4444494	4441994	4444416
sb18002.1	PB.1797.1	+	4675979	4680438	4675981	4680422
sb17866.1	PB.1799.4	-	4684631	4688010	4684905	4687854
sb18082.5	PB.1837.3	-	4994254	5007774	4994311	5002983
sb18400.1	PB.1851.1	-	5077508	5085136	5078010	5085126
sb17812.1	PB.1856.2	-	5106435	5110245	5106578	5109103
sb17869.1	PB.1856.2	-	5106435	5110245	5109156	5110015
sb18047.1	PB.1867.2	-	5186509	5192018	5187088	5191919
sb17906.1	PB.1872.1	-	5296982	5301140	5297495	5300873
sb18471.2	PB.1904.1	+	5577968	5589555	5580750	5589522
sb18471.1	PB.1904.1	+	5577968	5589555	5580750	5588943
sb18079.2	PB.1910.6	-	5609036	5616574	5609069	5614013
sb17845.1	PB.1915.3	-	5630089	5636846	5635834	5636602
sb18376.1	PB.1915.3	-	5630089	5636846	5630319	5634749
sb18266.1	PB.1917.1	+	5655064	5656793	5655668	5656770
sb18103.1	PB.1919.2	-	5667994	5671094	5668114	5671008
sb18342.1	PB.1922.1	+	5683133	5684790	5683155	5684773
sb18098.1	PB.1926.2	+	5704789	5706167	5704838	5705457
sb24618.1	PB.1972.5	-	496467	501801	496703	501751
sb24670.1	PB.1975.2	-	504008	507519	504452	506873
sb24671.1	PB.1984.2	+	716611	721986	716697	721638
sb24558.1	PB.1986.2	+	723111	726399	723203	726223
sb24647.1	PB.1993.1	+	805084	806836	805260	806833
sb24647.3	PB.1993.1	+	805084	806836	805260	806833
sb24647.2	PB.1993.1	+	805084	806836	805260	806833
sb24538.1	PB.2013.2	-	1078685	1082664	1078851	1082402
sb24484.1	PB.2016.2	-	1092831	1094796	1092871	1094774
sb24654.1	PB.2022.1	-	1376858	1386507	1376921	1386294
sb24654.2	PB.2022.1	-	1376858	1386507	1379175	1386347
sb24642.1	PB.2058.12	-	1625127	1626903	1625801	1626843
sb24591.1	PB.2059.6	-	1634438	1642892	1634687	1642684
sb24637.1	PB.2061.2	-	1649667	1654524	1649876	1654517
sb24637.2	PB.2061.2	-	1649667	1654524	1649876	1654517
sb24489.1	PB.2066.1	+	1707413	1712954	1711387	1712319
sb36745.1	PB.2101.1	+	144450	145599	144469	145572
sb36727.1	PB.2108.2	+	182253	186096	182270	185800
sb36739.3	PB.2113.10	+	256919	259366	257293	259325
sb36680.2	PB.2120.2	-	331887	334335	331892	334191
sb36680.6	PB.2120.2	-	331887	334335	331892	334191
sb36680.3	PB.2120.2	-	331887	334335	331892	334191
sb36670.1	PB.2154.3	-	965538	970663	965721	970390
sb36738.2	PB.2155.2	+	1002627	1005318	1002631	1005215
sb36626.1	PB.2166.2	-	1166353	1169188	1166353	1169177
sb36752.1	PB.2174.1	+	1200592	1202770	1200647	1202585
sb36661.1	PB.2176.1	+	1203103	1205103	1203243	1204833
sb36622.6	PB.2181.1	+	1220004	1222679	1220049	1221812
sb36717.3	PB.2201.2	+	1400148	1407265	1400351	1406568
sb36717.5	PB.2201.2	+	1400148	1407265	1400677	1406568
sb36717.8	PB.2201.2	+	1400148	1407265	1400351	1406568
sb36647.1	PB.2212.3	-	1593030	1595596	1593361	1595422
sb36653.1	PB.2226.1	+	1714455	1718908	1714538	1718613
sb20323.1	PB.2246.12	-	22954	33682	23140	33539
sb20318.1	PB.2278.6	-	379183	387684	379334	387588
sb20390.1	PB.2281.8	-	393362	397955	393429	397734
sb20373.1	PB.2283.2	-	398446	401921	398819	401707
sb20385.6	PB.2292.11	+	452026	458761	453200	458694
sb20371.1	PB.2298.2	-	499233	516276	499541	515856
sb20389.1	PB.2303.1	-	526219	528966	526291	528871
sb11784.1	PB.2312.1	+	245273	246343	245274	246293
sb11850.1	PB.2330.1	-	806815	808801	806903	808770
sb11753.1	PB.2343.1	-	944985	949170	945015	949159
sb11885.4	PB.2370.1	-	1585556	1592123	1587555	1592107
sb11885.7	PB.2370.1	-	1585556	1592123	1587555	1592107
sb11885.2	PB.2370.1	-	1585556	1592123	1587555	1592107
sb11774.1	PB.2382.1	-	2017436	2023432	2018191	2021265
sb11812.1	PB.2383.1	-	2060257	2066876	2060588	2066736
sb11847.1	PB.2384.1	-	2131447	2136548	2131625	2136530
sb11728.1	PB.2388.1	+	2171925	2182196	2171963	2181890
sb11791.8	PB.2408.1	-	3076813	3082576	3078910	3082567
sb11856.2	PB.2416.1	-	3468673	3478447	3468779	3478439
sb25870.1	PB.2418.2	-	17593	19797	17617	19784
sb25848.9	PB.2427.1	-	187431	193680	188718	192135
sb25848.2	PB.2427.1	-	187431	193680	188550	192142
sb25794.1	PB.2439.1	+	344514	350061	344712	349691
sb25914.1	PB.2441.4	+	350280	354262	350318	354084
sb25937.1	PB.2442.1	+	354800	357529	355348	357319
sb25860.1	PB.2459.1	+	577720	581110	577814	580827
sb25867.2	PB.2463.3	-	594400	596519	594991	596461
sb25769.1	PB.2478.5	-	797888	799962	798259	799918
sb25917.1	PB.2480.1	+	814864	820494	819094	820427
sb25767.1	PB.2491.1	-	931473	935881	932245	934360
sb25924.1	PB.2492.1	+	965238	969137	966696	968911
sb25768.1	PB.2492.1	+	965238	969137	965276	966684
sb25907.1	PB.2494.2	-	992220	995999	994063	995886
sb25895.1	PB.2498.1	-	1008428	1012436	1011105	1012235
sb25765.1	PB.2522.1	-	1514693	1517245	1514940	1517184
sb25826.1	PB.2526.1	+	1579341	1581696	1579363	1581584
sb25778.1	PB.2535.2	+	1659147	1661923	1659597	1661741
sb25881.1	PB.2536.2	+	1662630	1667460	1663558	1667282
sb25793.1	PB.2539.4	+	1694189	1697490	1694216	1697163
sb25771.1	PB.2542.2	-	1702256	1704654	1702613	1704533
sb26583.1	PB.2548.4	-	49644	53488	51709	53172
sb19225.1	PB.2552.1	-	41471	43567	41644	43494
sb19195.1	PB.2564.1	+	243111	245263	243305	245247
sb19232.1	PB.2567.1	+	292234	297199	292542	296907
sb24275.1	PB.2614.5	-	168660	170626	168760	170507
sb28790.1	PB.2624.1	+	177141	180757	177385	180604
sb28843.1	PB.2629.3	-	497460	500581	497733	499858
sb28819.4	PB.2633.3	+	547740	556944	549416	556926
sb28831.1	PB.2641.2	+	693228	700174	693228	700159
sb28831.7	PB.2641.2	+	693228	700174	694707	700159
sb23311.1	PB.2672.2	+	52480	58075	52809	58006
sb23328.2	PB.2698.1	+	239570	244973	239642	244907
sb23228.1	PB.2702.1	-	258329	261467	258369	261447
sb23314.1	PB.2703.1	-	261915	273037	262031	271168
sb23232.1	PB.2712.1	+	432573	438059	435408	437007
sb23342.1	PB.2722.1	-	510322	511464	510479	511262
sb23241.1	PB.2733.4	+	616426	622359	616907	622205
sb23242.1	PB.2735.2	+	626403	632604	627170	632351
sb23309.4	PB.2738.1	+	640645	649174	640670	646525
sb23319.1	PB.2743.2	+	673138	676919	673379	676511
sb23336.1	PB.2751.1	+	777194	780556	777196	780527
sb23315.1	PB.2753.2	-	784919	788802	784927	787587
sb23347.3	PB.2756.1	+	813933	815664	814013	815651
sb23233.1	PB.2791.1	-	1141319	1143484	1141789	1143434
sb34599.1	PB.2798.2	-	141838	144968	142135	143563
sb34597.1	PB.2800.1	-	157287	164437	157451	164434
sb34550.1	PB.2801.7	-	164911	167642	165145	167597
sb34583.1	PB.2802.1	-	167919	170110	168347	170074
sb34559.6	PB.2803.3	+	171553	180615	174252	180598
sb34596.4	PB.2810.1	+	253929	256987	253930	255752
sb34547.1	PB.2811.2	+	261644	263555	261995	263476
sb34584.4	PB.2814.2	+	284457	290940	285394	290907
sb34556.18	PB.2817.1	-	304829	308647	304866	307978
sb13107.7	PB.2839.2	+	36694	50092	38033	48591
sb13107.5	PB.2839.2	+	36694	50092	38033	50079
sb23378.1	PB.2851.1	-	88317	97518	90302	97319
sb23364.1	PB.2852.16	-	117646	121867	117873	121725
sb23439.1	PB.2867.1	+	317757	323705	317772	323702
sb23439.2	PB.2867.1	+	317757	323705	317772	323702
sb23443.2	PB.2871.5	-	339304	341354	339304	341352
sb23392.1	PB.2876.3	-	412061	416284	412118	416266
sb23417.1	PB.2901.2	+	757614	761377	758088	761175
sb23374.1	PB.2904.1	-	799699	802382	801381	802163
sb23394.1	PB.2907.2	-	887861	892842	888172	892698
sb12824.1	PB.2915.1	+	135564	138145	137350	138055
sb12830.1	PB.2916.1	+	148696	150472	148711	150299
sb13642.1	PB.2929.3	+	114169	116441	114321	116437
sb13637.5	PB.2940.3	-	167747	173681	169618	173680
sb13616.1	PB.2942.5	-	202560	210683	202667	208820
sb13628.1	PB.2945.1	+	251969	256866	253012	256318
sb13640.1	PB.2946.1	+	276730	284053	276807	283998
sb13639.2	PB.2947.1	+	297803	298653	297817	298653
sb31885.2	PB.2967.1	+	248519	256932	248571	256919
sb31885.4	PB.2967.1	+	248519	256932	249121	256919
sb31885.1	PB.2967.1	+	248519	256932	248666	256919
sb31875.1	PB.2970.2	-	272962	276252	273060	276245
sb28887.1	PB.2975.3	-	45836	47761	46040	47711
sb28877.3	PB.2980.3	-	195859	205226	195931	204780
sb17116.1	PB.2989.2	-	41963	46057	44669	45989
sb13960.1	PB.2997.2	-	180883	186216	181545	186139
sb13991.1	PB.2998.3	-	186840	196800	189767	196542
sb13933.1	PB.2999.3	+	203091	208457	203397	208000
sb13955.1	PB.3020.2	+	1282878	1287829	1282903	1287562
sb26676.1	PB.3029.1	-	18219	48022	18714	47918
sb27552.1	PB.3070.1	-	109493	113334	109515	113239
sb27604.1	PB.3074.1	+	144834	156756	144969	156594
sb27593.1	PB.3079.3	+	198995	206326	199189	206158
sb27547.3	PB.3114.1	+	512402	518187	512462	518133
sb27547.1	PB.3114.1	+	512402	518187	512462	518133
sb27583.1	PB.3115.1	+	522196	524807	522372	524805
sb27610.1	PB.3123.2	+	574606	581791	574696	581081
sb27609.1	PB.3125.3	-	585547	594725	586472	594651
sb27576.1	PB.3127.1	+	601392	604432	601464	604318
sb27549.5	PB.3130.1	+	630951	634394	630953	633581
sb31195.1	PB.3138.3	+	198290	200538	199401	200401
sb36962.2	PB.3149.1	+	23618	27255	23640	27172
sb36968.4	PB.3168.7	-	514118	521726	516962	521546
sb36968.2	PB.3168.7	-	514118	521726	516136	521546
sb36992.2	PB.3176.1	+	723543	731500	723545	731496
sb36992.3	PB.3176.1	+	723543	731500	723545	731496
sb11476.1	PB.3191.2	-	176808	197290	177041	197259
sb31219.1	PB.3215.1	-	159954	161663	159959	161519
sb31222.1	PB.3229.1	+	318579	321751	319740	321707
sb31217.2	PB.3233.2	-	395766	400553	396240	399046
sb27385.1	PB.3251.3	+	132506	136247	132507	136244
sb27371.1	PB.3257.4	+	222457	227254	223531	226885
sb19261.1	PB.3272.1	+	71153	76787	71231	76477
sb24734.1	PB.3289.1	+	85105	89302	85545	89024
sb24763.1	PB.3301.2	+	229153	230762	229191	230341
sb24809.1	PB.3311.3	+	305798	311371	305842	310776
sb31903.1	PB.3360.1	+	385904	395001	386778	394618
sb31967.1	PB.3370.3	-	637473	645158	637822	645100
sb31916.1	PB.3380.28	-	821370	823262	821633	823054
sb31920.1	PB.3380.3	-	810216	820755	810504	820489
sb29022.5	PB.3391.4	+	57195	70096	57220	70089
sb29022.6	PB.3391.4	+	57195	70096	57197	70089
sb13514.2	PB.3400.1	-	91593	98942	91802	98344
sb13509.1	PB.3420.1	+	242410	248087	242476	246570
sb13540.1	PB.3424.1	+	269427	272238	269577	272111
sb13525.1	PB.3425.3	+	272625	277245	272865	275476
sb13520.3	PB.3426.2	+	279579	282249	280657	281833
sb21719.1	PB.3443.2	-	15865	19719	16193	18831
sb21809.1	PB.3446.1	+	34171	41336	34178	41240
sb21736.1	PB.3464.2	+	281679	286781	281950	286355
sb21709.1	PB.3465.2	+	287093	291410	287135	290822
sb21772.1	PB.3474.1	-	373567	439412	378094	388713
sb21787.1	PB.3496.2	-	661118	664920	661454	664832
sb21807.1	PB.3504.1	-	793025	796306	793112	796231
sb23761.1	PB.3538.1	-	80015	82590	80178	82333
sb23933.1	PB.3549.1	-	774591	785345	775080	785254
sb23914.1	PB.3590.1	+	2244923	2253474	2245167	2253282
sb23779.1	PB.3613.2	+	3082273	3090258	3082286	3090237
sb23896.1	PB.3628.3	-	3581788	3586582	3583328	3586576
sb11963.1	PB.3648.1	+	38998	40869	39055	40484
sb31988.9	PB.3667.2	-	109700	115490	109847	114961
sb31988.1	PB.3667.2	-	109700	115490	109847	114671
sb31988.6	PB.3667.2	-	109700	115490	109847	114961
sb31988.8	PB.3667.2	-	109700	115490	109847	114671
sb33882.1	PB.3681.5	-	177469	181068	177779	181006
sb33870.2	PB.3685.1	+	201876	213422	202347	213368
sb33870.1	PB.3685.1	+	201876	213422	202347	213368
sb36511.1	PB.3707.3	-	73817	76566	73954	76452
sb36529.1	PB.3727.1	+	207232	208126	207308	207878
sb36545.1	PB.3728.1	+	208406	210544	208414	210293
sb33243.6	PB.3763.2	+	209695	212129	209705	212129
sb33243.2	PB.3763.2	+	209695	212129	209705	212117
sb33243.1	PB.3763.2	+	209695	212129	209705	212117
sb33243.3	PB.3763.2	+	209695	212129	210198	212117
sb33231.1	PB.3765.1	+	225765	230501	225791	230299
sb33227.1	PB.3766.1	+	230947	233791	231042	233442
sb33244.1	PB.3767.1	+	237874	240229	238760	239812
sb26500.1	PB.3787.1	+	5236	8754	5245	8753
sb19524.1	PB.3801.3	-	100137	105764	100547	105153
sb32408.1	PB.3834.1	-	69607	70712	69677	70702
sb18857.1	PB.3836.1	+	21760	24011	21787	23707
sb19000.2	PB.3843.1	+	178848	183912	180491	183909
sb18953.1	PB.3848.1	-	217562	222151	217586	221961
sb18953.2	PB.3848.1	-	217562	222151	217586	221961
sb18873.1	PB.3868.1	-	698001	701159	698631	701097
sb18948.1	PB.3891.4	+	1307520	1310503	1307749	1309462
sb18939.1	PB.3904.3	-	1892731	1897283	1892748	1897283
sb18924.1	PB.3907.1	-	2001310	2004662	2001564	2004305
sb18919.1	PB.3924.3	-	2295218	2298057	2295784	2298008
sb18979.1	PB.3929.1	+	2336981	2341831	2337026	2341591
sb26523.1	PB.3952.2	+	591029	592693	591029	592491
sb26522.2	PB.3967.7	-	1120472	1124009	1123115	1124009
sb31619.1	PB.3985.2	+	197241	199432	197308	198213
sb19360.1	PB.3993.2	-	132810	141490	133916	141490
sb19349.1	PB.3997.3	+	402240	410726	402410	410339
sb16385.1	PB.4042.1	+	1114150	1117317	1114909	1117297
sb16458.1	PB.4044.3	+	1175137	1177676	1175138	1177630
sb16486.1	PB.4045.2	+	1178500	1185415	1180924	1185160
sb16398.1	PB.4047.1	+	1185626	1189178	1185717	1188954
sb16441.1	PB.4048.1	-	1246461	1250054	1246722	1248158
sb16345.3	PB.4052.1	+	1311300	1319342	1311564	1319196
sb16345.2	PB.4052.1	+	1311300	1319342	1311564	1319196
sb16406.1	PB.4053.1	+	1327664	1332348	1328192	1332069
sb16439.1	PB.4075.3	+	1765516	1771089	1765544	1768880
sb16395.1	PB.4085.2	-	2058920	2062309	2059057	2061716
sb16415.1	PB.4092.1	+	2462574	2467285	2463942	2467044
sb16459.1	PB.4096.5	+	2530392	2532644	2530692	2531730
sb25162.1	PB.4101.2	-	255876	257991	256085	256975
sb25118.1	PB.4131.1	+	1489224	1493809	1489265	1493740
sb25177.1	PB.4133.1	-	1506349	1511027	1506815	1509586
sb33159.1	PB.4158.5	+	654049	656739	654244	656364
sb38091.1	PB.4170.1	-	26437	39940	38354	39834
sb38095.2	PB.4170.1	-	26437	39940	26496	28655
sb10211.1	PB.4194.1	+	575005	581599	575030	581380
sb10307.1	PB.4195.1	+	583138	590372	583370	590128
sb10241.1	PB.4197.4	-	671249	673988	672202	673411
sb10309.5	PB.4200.10	-	697307	704518	699444	703983
sb10275.1	PB.4203.1	-	714453	719176	714453	718605
sb10236.3	PB.4205.2	-	731940	735764	731946	735731
sb10269.1	PB.4214.5	+	839915	846500	839931	846180
sb10231.3	PB.4219.5	-	1001016	1007119	1001017	1007116
sb16626.1	PB.4244.2	+	34979	44639	34991	44627
sb16626.2	PB.4244.2	+	34979	44639	34991	44627
sb16626.4	PB.4244.2	+	34979	44639	34991	44636
sb16624.1	PB.4254.1	-	119222	123251	119446	123124
sb16613.1	PB.4260.2	-	159549	161282	159596	161234
sb16604.1	PB.4261.3	-	161861	169526	162192	169376
sb16625.1	PB.4264.2	+	189192	197383	190365	197007
sb16681.1	PB.4268.2	-	246650	249168	246729	249147
sb16649.1	PB.4280.2	+	302979	307170	303017	306902
sb16618.3	PB.4307.1	-	525260	530328	525629	530324
sb16680.1	PB.4318.2	+	646483	652858	646519	652610
sb16686.1	PB.4321.1	+	677607	683690	677622	683688
sb24390.1	PB.4339.3	-	27206	29406	27610	28428
sb24373.1	PB.4343.3	-	66554	69669	66823	69458
sb24370.1	PB.4346.2	+	91542	94632	92920	94506
sb24378.1	PB.4347.1	+	95042	98966	95237	98679
sb24384.2	PB.4360.4	-	240704	253671	240748	253241
sb21320.1	PB.4363.2	-	23419	29075	23477	28812
sb21319.1	PB.4365.3	+	70363	84599	71508	84370
sb10562.1	PB.4397.3	-	1010365	1013330	1010536	1013265
sb18833.1	PB.4408.1	+	95223	96432	95276	96329
sb21549.1	PB.4416.5	-	177141	185165	177364	184941
sb28933.2	PB.4430.1	-	264071	284958	264084	284874
sb22282.1	PB.4445.1	+	41193	47245	41322	46816
sb22287.1	PB.4451.1	-	71443	72587	71847	72504
sb24261.1	PB.4464.4	+	216147	219964	216257	219346
sb33505.1	PB.4469.2	-	50004	54550	50297	54310
sb33497.1	PB.4504.3	+	691819	695038	692421	694486
sb16572.1	PB.4513.1	-	1052	2211	1148	2204
sb28543.1	PB.4550.3	-	122409	134122	122439	134108
sb28530.1	PB.4554.1	-	238318	259425	258117	259376
sb28545.1	PB.4556.4	+	314457	318194	314570	317834
sb37021.1	PB.4562.1	+	110456	111858	110457	111806
sb37021.2	PB.4562.1	+	110456	111858	110457	111806
sb36996.1	PB.4580.2	+	345211	350014	345314	349783
sb36369.1	PB.4590.2	-	136006	152039	136235	147488
sb36326.1	PB.4610.1	-	416199	416843	416412	416770
sb36365.1	PB.4611.8	-	419938	423818	420448	423663
sb17671.2	PB.4621.1	-	70899	83395	70972	78946
sb12623.7	PB.4631.2	+	15605	19819	16851	19810
sb23013.1	PB.4647.1	+	357436	359697	357570	359485
sb22998.1	PB.4659.1	+	547899	554538	552063	553247
sb23006.1	PB.4667.1	+	972893	982167	972975	980578
sb23036.1	PB.4669.16	-	1008205	1011019	1008274	1011019
sb29921.1	PB.4714.5	+	201580	214093	201707	212264
sb29946.1	PB.4724.2	+	338099	340739	338162	340065
sb30007.1	PB.4734.2	-	415071	424914	415107	424872
sb30007.2	PB.4734.2	-	415071	424914	420653	424872
sb29927.2	PB.4738.2	+	482766	490005	482767	490004
sb29927.1	PB.4738.2	+	482766	490005	482767	490004
sb29885.1	PB.4756.1	+	670831	681089	670921	680689
sb30014.1	PB.4759.1	+	776095	780733	777430	780483
sb29922.1	PB.4760.3	+	789604	796303	789697	796051
sb29969.1	PB.4761.3	+	796788	800056	796889	799935
sb29910.1	PB.4768.1	+	920711	925840	920943	925601
sb29954.1	PB.4769.2	+	926140	929958	926334	929583
sb29911.1	PB.4778.2	+	1014609	1016985	1014783	1016193
sb30000.1	PB.4796.1	+	1206494	1211469	1206687	1211158
sb29915.1	PB.4808.3	+	1378043	1380581	1378063	1380373
sb33793.1	PB.4823.1	+	134086	139221	134099	139218
sb24448.4	PB.4834.2	-	243118	247108	243128	247068
sb12669.1	PB.4851.3	-	279910	286714	284847	285982
sb12749.1	PB.4853.1	+	312329	317168	313596	315235
sb12758.2	PB.4855.2	-	358938	365414	359073	364890
sb12777.1	PB.4856.4	+	368391	376080	368458	375619
sb12761.2	PB.4863.1	+	408256	412299	408408	410842
sb12671.1	PB.4871.2	+	480226	482863	480351	482441
sb12720.1	PB.4876.1	-	495468	497944	495571	497633
sb12690.1	PB.4892.2	-	646884	657286	646941	657277
sb12655.1	PB.4894.1	-	677593	678556	677661	678483
sb12752.1	PB.4902.1	+	800504	802014	800592	801961
sb12649.5	PB.4916.2	+	976617	980239	976925	980238
sb12707.1	PB.4937.3	+	1152208	1174020	1152211	1173953
sb12707.6	PB.4937.3	+	1152208	1174020	1152968	1173953
sb12707.5	PB.4937.3	+	1152208	1174020	1163496	1173916
sb12643.1	PB.4940.1	+	1182659	1183531	1182943	1183377
sb12735.1	PB.4941.3	+	1185753	1192528	1185780	1192518
sb27413.1	PB.4974.1	+	165854	168942	166168	168807
sb32427.1	PB.5013.1	-	195286	197505	195383	197477
sb20912.1	PB.5020.1	-	61457	62333	61530	62230
sb13896.1	PB.5037.1	-	59180	63060	59220	63040
sb13904.1	PB.5043.2	-	109063	112695	109094	111156
sb13892.1	PB.5053.3	-	168235	171878	168240	171824
sb13879.1	PB.5066.1	-	343099	345490	343143	345080
sb32615.1	PB.5095.2	+	976406	978556	976679	978209
sb32601.1	PB.5096.2	-	1004042	1006852	1004361	1006655
sb32601.2	PB.5096.2	-	1004042	1006852	1004132	1006848
sb32536.3	PB.5107.2	-	1256359	1259910	1256420	1259906
sb32624.1	PB.5120.2	+	1687197	1692005	1687263	1691781
sb33920.1	PB.5158.1	+	215791	218914	215979	218445
sb34074.1	PB.5158.16	+	219487	220538	219551	220291
sb33921.1	PB.5163.1	+	277575	280814	277580	280814
sb33921.4	PB.5163.1	+	277575	280814	277580	280814
sb33921.5	PB.5163.1	+	277575	280814	277580	280814
sb33919.3	PB.5188.4	+	524414	529899	527457	529896
sb34035.2	PB.5201.2	-	592468	599124	592519	598395
sb34100.1	PB.5219.2	-	785770	788203	786138	787971
sb33993.1	PB.5220.4	+	794331	797564	794522	797235
sb33933.1	PB.5221.1	-	798062	800071	798063	800063
sb34032.1	PB.5234.3	-	1000423	1011924	1000492	1011889
sb34032.4	PB.5234.3	-	1000423	1011924	1000492	1002931
sb34111.1	PB.5240.1	+	1085082	1088282	1085344	1088027
sb33984.1	PB.5241.1	+	1090070	1093805	1091428	1093534
sb33947.1	PB.5259.3	-	1197122	1201343	1197368	1201274
sb34053.1	PB.5263.1	+	1208582	1211820	1208773	1211498
sb33998.1	PB.5268.1	-	1224332	1225760	1224340	1225744
sb34052.1	PB.5270.2	-	1226284	1231915	1226345	1231892
sb34052.3	PB.5270.2	-	1226284	1231915	1226345	1231892
sb34052.2	PB.5270.2	-	1226284	1231915	1226856	1231892
sb34052.5	PB.5270.2	-	1226284	1231915	1226345	1231892
sb34083.2	PB.5272.1	+	1240419	1244534	1240448	1243362
sb33968.4	PB.5296.4	-	1432902	1438400	1432903	1438116
sb13331.1	PB.5298.3	+	18188	22858	18457	22622
sb13324.1	PB.5301.5	+	28127	33830	29317	33654
sb13332.1	PB.5303.9	-	45024	46045	45190	46044
sb13336.1	PB.5304.2	-	47700	51784	48015	51595
sb13319.1	PB.5305.11	+	62880	66374	63045	64967
sb13318.1	PB.5305.11	+	62880	66374	64993	66165
sb13333.1	PB.5308.3	-	76383	79034	76465	78914
sb33359.1	PB.5315.1	+	74480	77729	74562	76077
sb33350.1	PB.5326.1	+	367212	377362	367225	377362
sb33350.2	PB.5326.1	+	367212	377362	367225	375854
sb33308.1	PB.5342.1	-	750326	755306	750415	755096
sb27646.1	PB.5395.3	-	151798	157782	152167	157059
sb27773.1	PB.5396.1	-	173972	180081	174622	177486
sb27689.8	PB.5418.3	-	366651	369299	366659	367759
sb27754.7	PB.5430.5	+	460450	464109	460452	464103
sb27754.1	PB.5430.5	+	460450	464109	460452	464103
sb27655.1	PB.5439.2	-	543947	547832	544150	547390
sb27735.1	PB.5451.1	-	584022	586075	584439	585740
sb27654.1	PB.5462.1	-	674898	679549	675141	679089
sb27708.1	PB.5466.1	-	705023	709177	705437	708940
sb27645.1	PB.5468.2	+	713347	715941	713540	715218
sb27666.5	PB.5469.4	+	723063	726832	723137	726386
sb27666.1	PB.5469.4	+	723063	726832	723137	726386
sb27666.4	PB.5469.4	+	723063	726832	723137	726386
sb27666.3	PB.5469.4	+	723063	726832	723137	726386
sb33711.1	PB.5550.2	-	435512	437878	435839	437846
sb33691.1	PB.5551.1	-	439579	444517	439905	443820
sb33693.1	PB.5553.1	+	463426	487661	469456	470024
sb33668.1	PB.5568.10	+	741457	745769	741578	745162
sb33673.1	PB.5571.5	-	769635	773753	769728	773746
sb17551.1	PB.5585.2	-	83042	84285	83191	84173
sb17426.1	PB.5586.1	-	84815	88652	85257	88608
sb17626.1	PB.5588.1	+	137158	140692	137227	140233
sb17582.1	PB.5596.1	+	181890	185195	181950	184830
sb17620.1	PB.5598.2	+	189741	193468	190307	193224
sb17628.1	PB.5599.1	+	193899	195651	193948	195467
sb17451.1	PB.5601.2	+	200928	205891	201040	205059
sb17357.2	PB.5603.9	-	206137	212445	206139	212418
sb17357.8	PB.5603.9	-	206137	212445	209471	212418
sb17357.5	PB.5603.9	-	206137	212445	206139	212418
sb17357.6	PB.5603.9	-	206137	212445	206139	212418
sb17395.1	PB.5620.1	-	411778	412974	411819	412929
sb17565.1	PB.5623.2	+	438357	445618	438494	445288
sb17623.1	PB.5624.1	+	446688	450874	447167	450568
sb17514.3	PB.5627.4	+	470179	475075	470337	475070
sb17435.2	PB.5628.2	-	475765	478927	475785	478914
sb17435.3	PB.5628.2	-	475765	478927	475785	478914
sb17643.1	PB.5638.1	+	587265	590070	587288	589920
sb17591.20	PB.5649.5	+	746045	748361	746054	748024
sb17421.1	PB.5689.1	+	1003789	1008197	1003868	1007931
sb17647.1	PB.5690.3	+	1015531	1017844	1015942	1017559
sb17476.1	PB.5691.4	+	1019358	1025710	1019392	1025323
sb17352.1	PB.5693.4	+	1035884	1037421	1036009	1037150
sb17322.1	PB.5701.3	-	1109403	1121174	1110026	1120920
sb17655.1	PB.5714.1	+	1211267	1213302	1211693	1213084
sb17598.1	PB.5723.5	+	1268651	1269840	1268697	1269833
sb17598.2	PB.5723.5	+	1268651	1269840	1268697	1269833
sb17397.1	PB.5730.3	-	1309009	1317843	1315193	1317566
sb17347.1	PB.5730.3	-	1309009	1317843	1309270	1311585
sb17624.1	PB.5740.2	-	1422016	1427525	1423112	1427351
sb17391.1	PB.5759.2	+	1709780	1715870	1710167	1711906
sb17342.1	PB.5766.2	+	1794209	1796177	1794486	1795662
sb17405.1	PB.5772.1	+	1925180	1928863	1925195	1928768
sb17411.1	PB.5793.6	+	2073541	2075063	2073641	2074852
sb17300.1	PB.5794.1	-	2075178	2078036	2075373	2078004
sb17295.1	PB.5798.4	-	2095797	2101643	2096034	2101429
sb17595.1	PB.5800.1	+	2110194	2112955	2110296	2112626
sb17431.1	PB.5804.1	+	2121615	2125748	2123110	2125480
sb17556.1	PB.5812.1	-	2192518	2194596	2192901	2194375
sb17531.3	PB.5818.5	+	2255929	2262975	2256551	2262660
sb17638.4	PB.5819.6	+	2265282	2267989	2265317	2267984
sb17638.1	PB.5819.6	+	2265282	2267989	2265323	2267984
sb17638.2	PB.5819.6	+	2265282	2267989	2265283	2267984
sb17455.1	PB.5855.3	+	2548710	2554499	2548895	2553348
sb17538.1	PB.5858.10	-	2562388	2566441	2562432	2566303
sb17475.1	PB.5890.4	-	2932638	2934800	2933083	2934710
sb17511.1	PB.5901.1	-	3040343	3043580	3040655	3042559
sb15888.2	PB.5938.3	-	154684	160909	157055	160897
sb16040.1	PB.5944.1	-	259682	261355	260054	261240
sb15879.1	PB.5946.6	+	263901	267771	263952	267353
sb16044.3	PB.5947.3	+	272140	274827	272268	274132
sb15849.3	PB.5956.4	+	365697	372742	366637	372727
sb16076.1	PB.5966.1	-	448019	449486	448311	449221
sb16030.1	PB.5986.5	+	718207	723315	718338	723076
sb15790.1	PB.5989.2	+	727427	731922	727557	731747
sb16073.1	PB.5992.1	+	785640	789875	785982	789636
sb15939.1	PB.6017.6	-	990437	997065	990440	995532
sb16129.1	PB.6023.2	+	1095192	1098367	1095214	1098362
sb16129.2	PB.6023.2	+	1095192	1098367	1095214	1098362
sb16103.1	PB.6028.1	+	1112586	1116013	1112696	1115768
sb15835.1	PB.6037.5	+	1162110	1165324	1162153	1164933
sb15958.1	PB.6038.1	+	1167774	1170426	1167801	1170085
sb15948.1	PB.6053.1	+	1298289	1305145	1298557	1305061
sb15900.1	PB.6095.2	-	1628624	1630429	1628689	1630421
sb15880.3	PB.6098.2	-	1682483	1687613	1683735	1687597
sb16054.1	PB.6126.1	+	2341297	2345421	2341538	2344569
sb15847.1	PB.6127.1	+	2345740	2347324	2346055	2347129
sb16118.1	PB.6161.1	+	2718823	2722195	2718890	2722011
sb15884.1	PB.6167.3	-	2773633	2778652	2773770	2778574
sb16007.1	PB.6172.4	-	2832404	2835655	2832409	2835616
sb16007.3	PB.6172.4	-	2832404	2835655	2832409	2834442
sb15806.1	PB.6176.6	+	2882184	2886700	2882679	2886493
sb16117.1	PB.6182.2	-	2932918	2939626	2933189	2939535
sb15816.1	PB.6191.1	-	2979332	2982224	2979580	2981943
sb16024.2	PB.6201.3	+	3026175	3028919	3026229	3028905
sb16250.1	PB.6240.1	-	125652	127526	125894	127436
sb16228.1	PB.6242.6	-	128334	133837	128591	133597
sb16227.1	PB.6243.1	+	145501	148114	147025	148022
sb31811.1	PB.6265.1	+	21614	25411	21870	23243
sb31745.1	PB.6265.1	+	21614	25411	24147	25281
sb31812.1	PB.6273.2	+	105014	112447	109266	111727
sb31768.1	PB.6273.8	+	165689	173167	165806	173003
sb31825.1	PB.6288.2	+	326707	327932	326747	327663
sb31738.1	PB.6314.1	+	510935	517794	511125	517541
sb31792.1	PB.6314.22	+	520351	522252	520381	521904
sb31797.1	PB.6316.2	+	579711	581069	579874	580851
sb31774.1	PB.6348.3	+	838864	845736	839992	845595
sb31771.1	PB.6366.1	-	985545	991757	985739	991749
sb11425.2	PB.6384.1	-	62155	65354	62179	64967
sb11434.1	PB.6385.4	+	69280	77063	69327	76914
sb11400.1	PB.6386.1	+	78173	79987	78442	79569
sb11418.1	PB.6415.6	-	364434	373070	364611	372680
sb11375.1	PB.6442.1	+	679486	682637	679486	682421
sb11447.1	PB.6447.1	+	731652	735980	732213	735783
sb11676.2	PB.6478.9	+	59124	63790	59127	63777
sb11676.1	PB.6478.9	+	59124	63790	59127	63777
sb11676.3	PB.6478.9	+	59124	63790	59127	63777
sb25422.1	PB.6489.1	+	89	1850	106	1804
sb34717.1	PB.6497.2	-	824	2073	824	2073
sb21828.1	PB.6527.1	+	2546	6313	2579	6201
sb27088.2	PB.6576.2	+	3164	4364	3170	4165
sb19879.2	PB.6583.2	-	2688	4627	2766	4608
sb18790.1	PB.6589.1	+	1	1710	34	1535
sb26567.1	PB.6605.3	-	205	5910	1037	5682
sb27922.4	PB.6623.2	+	962	8454	1059	8249
sb19091.1	PB.6642.1	+	345	1024	346	933
sb21567.1	PB.6664.3	+	97117	105870	103021	104164
sb21296.1	PB.6673.4	-	92681	94959	92813	94755
sb21309.1	PB.6679.2	-	128481	134520	128728	132989
sb21116.1	PB.6683.1	-	215784	220001	217522	219864
sb21121.1	PB.6696.2	+	319373	321771	321173	321562
sb21096.1	PB.6726.3	-	109373	119962	109480	119915
sb21223.1	PB.6728.1	-	129694	131329	129705	131329
sb21103.1	PB.6735.1	+	203349	207194	203441	207068
sb21282.1	PB.6740.5	-	235382	244101	235880	243945
sb21063.1	PB.6741.1	+	247604	251696	248030	251346
sb21099.1	PB.6763.1	-	521231	525335	521587	524075
sb21227.1	PB.6765.1	-	531126	532515	531961	532464
sb21207.1	PB.6767.2	-	533160	538972	533448	538851
sb21122.1	PB.6770.1	+	555126	557026	555358	556592
sb21297.1	PB.6777.1	+	607334	609394	607376	608364
sb21097.1	PB.6783.1	-	659588	661285	659775	661022
sb21086.1	PB.6784.3	+	679528	683079	679876	682889
sb21249.1	PB.6803.1	+	889517	893669	890155	893568
sb21212.1	PB.6804.2	+	894331	896549	894404	896332
sb21271.1	PB.6815.3	+	944225	948323	944364	947913
sb21271.2	PB.6815.3	+	944225	948323	944364	947913
sb21222.1	PB.6839.1	+	1146689	1149112	1146715	1149064
sb21101.4	PB.6840.1	+	1149747	1153887	1149758	1153729
sb21187.1	PB.6857.1	-	1268314	1270207	1268330	1270204
sb21187.2	PB.6857.1	-	1268314	1270207	1268330	1270204
sb21269.1	PB.6862.1	+	1301802	1307022	1301883	1306719
sb21142.1	PB.6874.5	-	1447769	1454346	1447826	1452703
sb21142.2	PB.6874.5	-	1447769	1454346	1448585	1452703
sb32676.2	PB.6891.1	-	188690	195615	188692	195574
sb32676.5	PB.6891.1	-	188690	195615	188692	194206
sb32676.3	PB.6891.1	-	188690	195615	190542	195574
sb32675.1	PB.6908.1	+	562424	568349	562440	568349
sb37185.1	PB.6914.3	-	162989	166064	163073	166002
sb37209.1	PB.6922.2	-	224526	228874	224591	227980
sb17760.1	PB.6936.1	+	246933	248290	247420	247923
sb10477.1	PB.6962.1	-	34456	40240	34760	39311
sb10472.1	PB.6969.1	+	487793	490406	489525	490250
sb38023.1	PB.6997.2	+	70905	72579	70976	72404
sb38058.1	PB.6999.2	+	77701	79757	78792	79622
sb38075.1	PB.7011.5	-	191369	194497	191547	194413
sb38046.1	PB.7012.1	-	206555	210265	206765	210246
sb38005.3	PB.7017.1	+	325877	327973	326543	327969
sb37985.1	PB.7018.7	-	328254	330457	328913	330446
sb37985.2	PB.7018.7	-	328254	330457	328913	330446
sb38027.1	PB.7019.2	-	344470	348109	344496	348098
sb38027.5	PB.7019.2	-	344470	348109	344476	347647
sb38027.6	PB.7019.2	-	344470	348109	344496	348098
sb38017.1	PB.7022.1	+	357390	360563	357578	360282
sb37969.1	PB.7027.1	+	383432	384158	383502	383893
sb37994.4	PB.7037.4	-	490434	498685	492119	498541
sb38057.1	PB.7038.1	+	524020	526278	524175	525746
sb37991.1	PB.7055.1	-	642623	644441	642832	644413
sb37984.1	PB.7059.1	+	679738	684345	679916	684172
sb38031.1	PB.7075.1	-	782491	784503	782552	784490
sb38063.1	PB.7076.6	-	784951	788017	785068	787910
sb38036.1	PB.7077.2	-	788408	799864	788888	799556
sb18774.10	PB.7091.4	-	27959	32757	28920	32593
sb18773.1	PB.7101.1	+	122763	142355	122858	142109
sb18782.1	PB.7103.1	+	161545	164147	161573	164141
sb18775.1	PB.7104.2	-	164249	166883	164349	166746
sb18758.2	PB.7113.1	-	227670	230160	227726	230103
sb21528.2	PB.7131.1	-	33115	36912	33212	36892
sb21528.4	PB.7131.1	-	33115	36912	33212	36892
sb21528.3	PB.7131.1	-	33115	36912	33212	36892
sb21449.1	PB.7138.1	+	144023	152265	144110	152103
sb21444.1	PB.7139.1	+	152820	156748	152937	156515
sb21441.1	PB.7168.1	-	605811	611404	605943	611060
sb21509.1	PB.7172.2	-	650880	665190	651963	664821
sb21391.1	PB.7174.2	-	666669	674766	667005	674084
sb21398.1	PB.7178.1	-	701949	703014	702363	702914
sb21518.1	PB.7179.3	+	718743	723726	718838	723500
sb21483.1	PB.7181.3	+	724394	728879	724448	728789
sb21400.3	PB.7207.4	-	1172477	1175594	1173087	1175324
sb21491.1	PB.7224.2	-	1498355	1502944	1501514	1502274
sb24339.1	PB.7241.3	-	295715	302186	296067	301926
sb24343.1	PB.7242.1	+	307441	310455	307590	310172
sb12273.1	PB.7260.8	+	93152	96672	93187	96208
sb12297.1	PB.7282.1	+	324419	329728	328576	329397
sb12178.1	PB.7283.1	-	333071	336741	333072	336374
sb12246.1	PB.7317.1	-	675652	677138	676598	677051
sb12232.3	PB.7335.1	+	962473	965944	963161	965894
sb12210.1	PB.7338.3	-	981945	987885	982993	987488
sb12291.1	PB.7343.3	-	1007758	1010282	1008078	1010196
sb12205.1	PB.7349.1	-	1056408	1064712	1060660	1064675
sb12190.1	PB.7359.1	+	1199873	1201458	1200037	1201131
sb37916.1	PB.7369.1	-	43310	45382	43512	44587
sb22665.1	PB.7398.2	+	989461	993314	989534	993028
sb22663.1	PB.7399.1	+	994516	996936	995954	996781
sb22648.1	PB.7399.1	+	994516	996936	994540	995239
sb29856.1	PB.7414.2	-	4601	8084	4909	8070
sb16328.1	PB.7416.1	+	5999	10849	6028	10845
sb16284.1	PB.7431.1	+	412591	418576	412850	418156
sb16295.1	PB.7437.1	+	521316	523342	521493	523116
sb16276.1	PB.7438.1	+	650737	654304	650890	654169
sb16289.1	PB.7440.2	-	725697	727055	726194	726692
sb16283.1	PB.7441.1	-	728098	742347	729428	741960
sb16318.1	PB.7446.1	-	804178	807608	804530	807285
sb10113.1	PB.7466.1	-	378939	381107	379178	380860
sb13341.1	PB.7474.7	-	11647	21693	11729	12194
sb22889.1	PB.7486.5	+	83928	86126	83952	85856
sb22860.1	PB.7497.1	-	463891	466312	464571	466138
sb22847.1	PB.7501.5	+	474770	478768	475103	478767
sb22912.1	PB.7507.4	-	569356	595932	569610	576928
sb22918.1	PB.7526.5	+	787560	794170	788161	793819
sb22866.1	PB.7527.1	+	794785	803674	795242	803210
sb22880.1	PB.7534.1	-	1148155	1151709	1149332	1151235
sb24402.1	PB.7536.2	+	20443	56590	48728	49940
sb24401.1	PB.7537.1	+	71301	72876	71359	72699
sb25267.1	PB.7541.2	-	88709	110548	88937	100546
sb25293.1	PB.7541.2	-	88709	110548	103153	109181
sb25256.8	PB.7563.1	+	790070	807095	794651	804289
sb25256.10	PB.7563.1	+	790070	807095	794651	797714
sb25321.1	PB.7573.2	+	1185347	1188871	1185368	1188857
sb15767.1	PB.7600.1	-	98254	103023	98291	103022
sb15767.2	PB.7600.1	-	98254	103023	98291	103022
sb15706.1	PB.7601.1	-	118856	122012	119199	120234
sb15764.1	PB.7614.5	-	276276	278623	276507	278522
sb15711.3	PB.7625.2	-	452770	458056	452772	457834
sb15741.1	PB.7635.1	+	701775	706480	701966	706220
sb27081.1	PB.7661.1	+	91148	94371	91527	94351
sb27045.1	PB.7664.1	-	102943	106236	103094	106233
sb27057.1	PB.7665.2	+	119648	123595	120136	123434
sb27075.1	PB.7672.1	+	161711	165592	161997	163765
sb27068.1	PB.7672.1	+	161711	165592	163930	165463
sb27071.1	PB.7679.1	+	250804	254801	252238	253389
sb27064.1	PB.7690.1	+	384880	386765	384927	386589
sb27199.1	PB.7701.15	+	102613	104021	103131	103459
sb27123.2	PB.7704.1	+	115381	121021	115383	120842
sb27123.1	PB.7704.1	+	115381	121021	115383	120910
sb27105.1	PB.7707.5	-	139347	143502	139361	143499
sb27187.1	PB.7723.1	+	419058	427546	419120	427489
sb27114.1	PB.7729.1	+	450865	456854	451109	456501
sb27188.1	PB.7731.1	-	465864	468767	465965	468640
sb27175.1	PB.7732.2	-	468975	473659	469421	473470
sb27099.1	PB.7738.1	-	525483	527397	525553	527396
sb27093.5	PB.7742.1	-	538928	541067	539041	541042
sb27093.1	PB.7742.1	-	538928	541067	539083	541042
sb27161.1	PB.7758.3	+	663392	667276	663425	667142
sb27138.6	PB.7760.2	+	671766	681018	673475	680320
sb27140.6	PB.7765.4	-	774018	778924	774020	778244
sb27111.1	PB.7766.1	+	783337	799409	783356	798996
sb27111.2	PB.7766.1	+	783337	799409	783356	793414
sb27111.3	PB.7766.1	+	783337	799409	783356	798996
sb27103.1	PB.7781.2	+	920024	925739	920316	925429
sb19697.1	PB.7796.3	-	138391	143350	139293	143164
sb19610.2	PB.7797.1	-	149587	152305	149589	152291
sb19626.1	PB.7813.2	+	286999	290128	287012	289573
sb19673.1	PB.7825.2	-	438457	449569	438666	449414
sb19719.1	PB.7850.9	+	691781	694326	691958	694077
sb19689.10	PB.7856.3	-	731321	738479	731460	738472
sb19602.1	PB.7862.1	+	773617	776051	773715	775716
sb19670.3	PB.7862.6	+	778884	781380	778888	781306
sb19668.1	PB.7871.7	-	866479	870914	866902	870220
sb19585.2	PB.7872.1	+	871732	873970	871739	873904
sb19717.3	PB.7873.1	-	874661	878241	875358	878236
sb19717.1	PB.7873.1	-	874661	878241	875358	878236
sb19717.2	PB.7873.1	-	874661	878241	875358	878236
sb19605.1	PB.7902.1	+	1082735	1090775	1082962	1090347
sb19714.1	PB.7906.2	-	1131886	1134061	1131886	1134023
sb19720.1	PB.7914.1	-	1174346	1177739	1174352	1177735
sb19720.2	PB.7914.1	-	1174346	1177739	1174352	1177735
sb25371.1	PB.7940.1	-	220922	223193	221355	223111
sb25356.1	PB.7948.1	-	368509	371063	368616	370834
sb25950.1	PB.7953.6	-	50872	55639	50877	55614
sb25963.1	PB.7966.1	-	136455	137573	136527	137558
sb25954.1	PB.7974.3	-	202935	208043	203378	206534
sb25984.1	PB.7979.1	-	244268	246382	244428	246251
sb25953.1	PB.7986.2	-	285293	286440	285340	286425
sb25986.1	PB.7987.4	-	286719	289714	287005	289051
sb26736.3	PB.7991.4	+	9100	22740	15307	22710
sb26820.1	PB.8026.1	-	305733	307998	305743	307728
sb26702.4	PB.8041.5	+	522612	529951	522968	529872
sb26702.10	PB.8041.5	+	522612	529951	524677	529891
sb26769.2	PB.8045.5	-	542020	545261	542061	545047
sb26749.1	PB.8052.1	+	609936	620455	610319	620234
sb26748.1	PB.8055.1	-	626640	630989	626907	630855
sb26789.1	PB.8080.1	+	890882	893312	891070	893008
sb26705.5	PB.8112.1	-	1188476	1193909	1189562	1193122
sb26813.1	PB.8120.2	+	1282800	1285112	1282817	1285061
sb26720.1	PB.8126.2	+	1354931	1355971	1354944	1355790
sb33735.1	PB.8149.1	+	132473	133724	132518	133660
sb33732.1	PB.8151.1	-	140828	142365	141522	142126
sb33753.1	PB.8153.1	-	160246	161762	160817	161745
sb33768.1	PB.8159.1	+	197589	200377	197619	199961
sb33747.1	PB.8161.1	+	200790	202559	200892	202419
sb17705.1	PB.8175.2	-	17583	20258	18607	20129
sb17697.1	PB.8177.1	-	21665	24145	22305	24048
sb17696.1	PB.8178.1	-	24978	27918	25641	27637
sb25471.1	PB.8213.2	-	10122	13242	10126	13218
sb25528.4	PB.8222.1	+	154316	158321	154324	158317
sb25528.2	PB.8222.1	+	154316	158321	154509	158317
sb25494.1	PB.8226.5	-	180087	183989	180377	183832
sb25452.1	PB.8228.1	-	186100	192800	186454	192671
sb25449.1	PB.8241.1	+	316992	320393	316999	320392
sb25517.1	PB.8253.1	+	393260	397721	393481	397533
sb25489.2	PB.8256.2	-	469977	473027	470067	473023
sb29654.1	PB.8283.1	-	54263	59263	54995	59243
sb29652.1	PB.8301.3	-	233966	235806	234002	235651
sb29659.2	PB.8302.1	-	264721	269055	264759	268624
sb14560.1	PB.8317.1	-	99165	101472	99445	101378
sb14093.1	PB.8318.4	+	108080	110508	108128	109888
sb14668.1	PB.8319.5	-	116735	119157	117096	119094
sb14258.1	PB.8329.2	+	189994	193394	191242	192948
sb14493.2	PB.8359.1	+	518275	547420	518298	547410
sb14493.5	PB.8359.1	+	518275	547420	518298	547410
sb14430.21	PB.8363.3	+	561601	567091	561619	565858
sb14313.1	PB.8370.1	+	610938	613346	611001	613189
sb14149.2	PB.8379.1	-	672342	677600	673298	677434
sb14270.1	PB.8391.3	+	798604	803296	798613	803152
sb14719.1	PB.8394.1	+	864352	865139	864469	864941
sb14683.1	PB.8408.1	-	1021372	1026608	1021628	1026169
sb14384.1	PB.8409.6	-	1027245	1034602	1027602	1033713
sb14552.1	PB.8412.4	+	1071658	1076064	1071933	1075704
sb14436.1	PB.8417.1	-	1109080	1112952	1109349	1112948
sb14455.2	PB.8428.2	+	1233327	1237885	1233385	1237773
sb14455.3	PB.8428.2	+	1233327	1237885	1233385	1237773
sb14503.1	PB.8433.1	+	1267342	1268029	1267377	1267892
sb14758.2	PB.8441.5	-	1357019	1370100	1357459	1368768
sb14402.1	PB.8446.1	-	1396493	1399149	1396534	1399139
sb14225.1	PB.8452.2	-	1439248	1443405	1439288	1443399
sb14225.2	PB.8452.2	-	1439248	1443405	1439288	1443399
sb14225.5	PB.8452.2	-	1439248	1443405	1439288	1441823
sb14130.7	PB.8461.2	-	1538168	1545307	1538175	1545031
sb14144.1	PB.8464.2	-	1581337	1584044	1581340	1583950
sb14754.1	PB.8465.1	-	1587446	1589314	1587786	1588976
sb14481.1	PB.8478.2	-	1663163	1665833	1663410	1665582
sb14502.1	PB.8507.2	-	1957524	1962259	1957646	1962160
sb14707.1	PB.8532.1	-	2160801	2163167	2161129	2162936
sb14361.1	PB.8540.29	+	2210410	2213761	2210426	2213451
sb14477.1	PB.8563.2	-	2418045	2427623	2418310	2427416
sb14472.1	PB.8574.4	+	2494686	2498405	2495028	2498206
sb14649.2	PB.8593.1	-	2687339	2692060	2687383	2692034
sb14109.1	PB.8596.1	-	2707656	2711617	2708258	2711563
sb14289.1	PB.8597.2	-	2711966	2714048	2712115	2713950
sb14087.1	PB.8613.1	-	2814828	2816081	2814851	2815992
sb14271.9	PB.8622.1	+	2996249	3002711	2996327	3001612
sb14119.1	PB.8629.3	-	3090959	3097181	3091177	3096735
sb14728.1	PB.8631.1	+	3108908	3114669	3109001	3114291
sb14643.2	PB.8645.4	+	3159952	3167828	3159991	3167825
sb14643.1	PB.8645.4	+	3159952	3167828	3159991	3167825
sb14643.4	PB.8645.4	+	3159952	3167828	3159991	3167651
sb14329.1	PB.8652.2	-	3307982	3310178	3308119	3310145
sb14660.1	PB.8662.5	-	3360022	3363858	3360242	3361858
sb14623.1	PB.8675.1	-	3922820	3925470	3922832	3925444
sb14623.3	PB.8675.1	-	3922820	3925470	3922832	3925444
sb14186.5	PB.8695.5	+	4376564	4379060	4376686	4379037
sb14746.1	PB.8701.4	-	4409081	4413499	4409696	4413499
sb14539.1	PB.8705.4	+	4438868	4441323	4439284	4441102
sb14702.1	PB.8709.3	-	4506612	4530215	4509149	4511240
sb14153.1	PB.8710.1	-	4545058	4548053	4545671	4548000
sb14360.1	PB.8712.1	-	4563343	4573680	4563927	4573542
sb14129.1	PB.8713.3	-	4574178	4577726	4574413	4577717
sb14150.1	PB.8718.5	-	4779068	4782826	4779189	4781111
sb14466.1	PB.8719.4	-	4793672	4796597	4793780	4794961
sb14236.1	PB.8731.3	-	4902686	4905541	4903102	4903316
sb14234.1	PB.8740.1	+	5243086	5247237	5243130	5247219
sb14714.1	PB.8749.1	+	5437008	5443494	5442167	5443318
sb14089.1	PB.8755.1	+	5524069	5526649	5524193	5526293
sb14204.1	PB.8759.1	-	5561560	5568656	5561866	5568515
sb14409.1	PB.8768.10	-	5674313	5678629	5674568	5677641
sb14624.2	PB.8781.1	-	5763422	5767523	5763557	5767520
sb25535.1	PB.8801.2	+	288814	291130	288910	290936
sb25566.1	PB.8805.1	-	407201	411995	407429	411977
sb25574.1	PB.8806.3	-	412970	418163	413253	417498
sb25617.1	PB.8807.3	-	428843	436851	429148	436719
sb25571.1	PB.8810.1	-	462090	465156	462322	465052
sb25580.1	PB.8832.1	+	705020	713095	705042	712671
sb25585.1	PB.8835.1	-	908916	910024	909003	910003
sb25569.1	PB.8842.2	+	973369	974821	973561	974609
sb25587.1	PB.8845.8	-	1020031	1032716	1020256	1032706
sb25542.1	PB.8847.1	+	1050830	1056340	1053523	1055939
sb25604.1	PB.8872.1	-	1445377	1449879	1445455	1449845
sb25604.2	PB.8872.1	-	1445377	1449879	1445455	1449845
sb33416.2	PB.8890.1	-	116754	121208	116767	119974
sb21584.2	PB.8908.1	-	405981	411176	406086	411158
sb21638.1	PB.8925.1	+	700457	703248	700469	703209
sb21602.1	PB.8928.1	-	827068	833246	827140	833246
sb30867.1	PB.8942.1	+	25481	110618	94285	95379
sb24120.1	PB.8947.1	+	111569	116301	113173	116127
sb24092.1	PB.8947.1	+	111569	116301	111646	113075
sb24187.1	PB.8949.6	+	136131	141909	136451	141681
sb24164.1	PB.8950.1	+	142144	143883	142367	143667
sb24217.1	PB.8982.1	+	899930	904936	900033	904844
sb24115.3	PB.9001.9	-	1171626	1175951	1171731	1175941
sb24115.2	PB.9001.9	-	1171626	1175951	1171731	1175943
sb24115.10	PB.9001.9	-	1171626	1175951	1171731	1173837
sb24115.9	PB.9001.9	-	1171626	1175951	1171731	1175739
sb24213.1	PB.9006.2	-	1263195	1266132	1263561	1265639
sb24143.2	PB.9008.3	+	1304255	1306430	1304338	1306371
sb29135.1	PB.9016.1	+	15996	17603	16331	17224
sb29198.1	PB.9036.14	-	169816	174190	170209	173961
sb29229.1	PB.9037.3	+	198103	205838	198686	205477
sb29228.1	PB.9040.4	+	256319	259314	256350	259039
sb29069.1	PB.9041.1	+	259695	264935	259817	264599
sb29036.1	PB.9046.1	+	434147	439822	434920	439607
sb29206.1	PB.9047.1	+	440480	441952	440594	441453
sb29127.1	PB.9053.3	-	483955	485953	484253	485754
sb29096.1	PB.9055.2	+	528117	535260	528262	534795
sb29180.1	PB.9060.1	+	546649	548754	546710	548315
sb29213.3	PB.9077.2	+	699700	703401	699708	703381
sb29213.1	PB.9077.2	+	699700	703401	699708	703381
sb29124.1	PB.9084.1	+	796248	798534	796396	798343
sb29099.1	PB.9103.9	+	998764	1000098	998815	1000065
sb29200.3	PB.9111.2	+	1057153	1066222	1057176	1066183
sb29200.2	PB.9111.2	+	1057153	1066222	1058100	1066183
sb29200.1	PB.9111.2	+	1057153	1066222	1058089	1066183
sb29200.4	PB.9111.2	+	1057153	1066222	1058323	1066178
sb29145.1	PB.9120.3	+	1241774	1248243	1242240	1247856
sb29227.1	PB.9126.3	+	1288864	1293216	1289173	1293205
sb29227.12	PB.9126.3	+	1288864	1293216	1289173	1293205
sb29227.10	PB.9126.3	+	1288864	1293216	1289173	1293205
sb29227.11	PB.9126.3	+	1288864	1293216	1290216	1293205
sb29227.14	PB.9126.3	+	1288864	1293216	1290216	1293203
sb29101.4	PB.9172.7	-	1769336	1773445	1770169	1773414
sb23072.1	PB.9206.1	-	36990	41854	36992	41817
sb27868.1	PB.9220.1	+	53793	57413	54720	56724
sb27867.1	PB.9221.9	+	58993	63583	59219	61188
sb27862.1	PB.9228.1	+	77512	81321	78016	81207
sb27885.2	PB.9233.1	-	173785	179095	173822	179021
sb38333.1	PB.9250.3	-	144622	152772	145060	152332
sb38384.1	PB.9252.3	-	153758	162300	154164	161571
sb38434.1	PB.9253.1	+	169110	171682	169489	171486
sb38431.1	PB.9262.1	+	291572	302402	291683	302235
sb38346.1	PB.9264.1	+	363067	369027	363170	368399
sb38410.1	PB.9265.5	+	369516	371286	369561	370174
sb38330.1	PB.9274.1	+	498220	502358	498361	500428
sb38415.4	PB.9280.6	-	548671	555275	549450	553746
sb38380.1	PB.9299.1	+	816949	821991	817012	821958
sb38364.1	PB.9304.1	-	873012	875335	873207	875332
sb38309.1	PB.9313.3	-	991319	994714	991469	994648
sb38389.1	PB.9318.9	-	1156043	1162567	1156053	1162392
sb38416.1	PB.9334.1	+	1540895	1542933	1541027	1542517
sb38317.1	PB.9335.3	+	1543205	1544849	1543245	1544694
sb38368.1	PB.9340.1	-	1567557	1571479	1567561	1571477
sb38424.1	PB.9341.1	-	1571772	1574898	1571801	1574884
sb26878.1	PB.9352.17	-	231044	237468	231370	237363
sb26884.7	PB.9357.2	+	278922	291028	279428	291025
sb26855.1	PB.9366.1	-	558540	561611	558624	561405
sb24706.5	PB.9368.4	+	38018	41800	38480	41712
sb31357.1	PB.9392.1	+	109419	117617	114755	117256
sb31350.1	PB.9396.1	-	220577	222459	220637	222452
sb31362.1	PB.9403.2	+	378039	392750	378052	392747
sb31325.1	PB.9429.2	+	919146	927345	919990	927295
sb31325.3	PB.9429.2	+	919146	927345	921635	927295
sb31333.1	PB.9430.2	-	930062	936077	930064	935993
sb31323.1	PB.9443.1	-	1199370	1200506	1199569	1200493
sb31283.1	PB.9464.3	-	1392326	1398095	1394310	1397877
sb31378.4	PB.9468.8	-	1427392	1437693	1427460	1437487
sb31302.1	PB.9473.1	-	1536667	1539550	1537577	1538947
sb24468.1	PB.9486.4	-	32918	39646	36669	39579
sb24459.1	PB.9487.2	-	42246	46603	42596	46506
sb24464.1	PB.9491.3	-	115995	119032	116542	118934
sb33035.1	PB.9514.1	-	4885	7454	4950	7360
sb33042.8	PB.9515.1	+	19733	24619	19739	24611
sb33042.1	PB.9515.1	+	19733	24619	19739	24611
sb33058.1	PB.9519.1	+	188265	191329	189063	191308
sb33075.1	PB.9531.1	+	644152	645009	644318	644637
sb33052.1	PB.9541.3	-	729733	735183	730148	734780
sb33080.3	PB.9559.1	+	901548	906700	901658	906700
sb33080.4	PB.9559.1	+	901548	906700	901658	906700
sb10439.1	PB.9561.1	+	12221	14842	12932	14772
sb10435.1	PB.9565.2	-	51172	56155	51174	55811
sb12461.3	PB.9574.1	-	364139	368627	364190	366612
sb12403.1	PB.9586.1	-	461096	462885	461444	462841
sb12453.1	PB.9588.2	-	515193	518494	515393	518156
sb12401.1	PB.9595.1	+	804977	807834	805103	807645
sb27445.1	PB.9606.1	-	65238	69025	65515	69000
sb10833.1	PB.9632.2	-	120126	121796	120127	121794
sb11121.3	PB.9637.1	-	135658	139409	135671	139392
sb11121.1	PB.9637.1	-	135658	139409	135671	139392
sb10742.1	PB.9653.8	-	252753	256550	252812	256540
sb10906.1	PB.9653.33	-	279688	285298	279982	285149
sb11076.1	PB.9670.11	-	449020	451063	449661	451025
sb10798.1	PB.9670.18	-	451394	454234	451965	453990
sb10941.1	PB.9674.12	-	572456	577274	573266	576953
sb10688.1	PB.9676.12	-	582565	585142	582720	585051
sb10796.1	PB.9677.4	-	586212	588891	586354	587737
sb11079.1	PB.9679.1	-	591455	593768	592710	593734
sb10832.1	PB.9694.14	+	745430	748158	745473	747846
sb10675.1	PB.9698.3	-	768171	771466	768444	771394
sb11250.1	PB.9719.1	+	913220	918696	913547	918035
sb10874.1	PB.9723.1	+	978851	982400	978899	982273
sb11088.1	PB.9752.2	+	1269890	1271913	1269898	1271646
sb10946.1	PB.9757.1	-	1305334	1306142	1305647	1306047
sb11188.1	PB.9758.1	+	1317543	1319100	1318655	1318958
sb11051.1	PB.9774.1	+	1438348	1442583	1438897	1441839
sb11123.1	PB.9779.6	+	1468019	1475964	1468244	1475740
sb11266.1	PB.9791.2	-	1532313	1538236	1532610	1537887
sb11219.1	PB.9796.4	-	1568758	1572301	1568931	1572120
sb10838.1	PB.9801.1	+	1606319	1610989	1606772	1610921
sb10838.3	PB.9801.1	+	1606319	1610989	1606772	1610921
sb10802.1	PB.9818.6	-	1771083	1774308	1771271	1774182
sb11099.1	PB.9819.1	+	1797791	1800195	1797794	1800169
sb11208.1	PB.9845.2	+	1996632	1999378	1996691	1999295
sb11208.2	PB.9845.2	+	1996632	1999378	1996650	1999295
sb11193.1	PB.9854.1	+	2072512	2080035	2072601	2079642
sb10975.1	PB.9855.1	+	2080415	2085348	2080525	2084739
sb11095.1	PB.9876.2	-	2212845	2215822	2213064	2215630
sb10987.1	PB.9877.3	-	2216047	2219871	2216441	2219853
sb10786.1	PB.9884.1	+	2264596	2269480	2264962	2265485
sb10730.1	PB.9884.1	+	2264596	2269480	2267275	2269295
sb11097.1	PB.9893.3	+	2336466	2339087	2336530	2338721
sb10876.1	PB.9894.1	+	2339905	2341729	2340182	2341648
sb10733.1	PB.9901.1	+	2432449	2445220	2432492	2445154
sb10811.1	PB.9903.1	+	2447196	2449845	2447404	2449586
sb11243.5	PB.9909.1	+	2467470	2472003	2467763	2470990
sb10916.1	PB.9928.1	+	2617384	2622662	2617447	2622596
sb10916.2	PB.9928.1	+	2617384	2622662	2618620	2622596
sb10916.3	PB.9928.1	+	2617384	2622662	2620040	2622596
sb11283.1	PB.9953.1	+	2740830	2747283	2744826	2747111
sb10783.1	PB.9953.1	+	2740830	2747283	2740974	2742575
sb10970.1	PB.9958.3	-	2762504	2763684	2762736	2763511
sb11125.1	PB.9959.4	+	2792650	2795490	2793032	2795474
sb11181.5	PB.9965.2	-	2837583	2841876	2837583	2840995
sb10853.1	PB.9971.1	+	2898817	2903240	2898962	2903237
sb10726.1	PB.9974.1	+	2913480	2917885	2913493	2917851
sb11065.1	PB.9975.1	+	2928270	2933518	2928586	2933243
sb11210.1	PB.9987.4	-	3049189	3059138	3049536	3058684
sb11210.2	PB.9987.4	-	3049189	3059138	3049189	3058684
sb11226.1	PB.9994.1	+	3106046	3110943	3106929	3110652
sb11224.1	PB.9996.1	+	3118367	3122982	3122625	3122934
sb10834.1	PB.9996.1	+	3118367	3122982	3118454	3122444
sb10903.1	PB.9997.1	-	3123431	3125726	3123484	3125693
sb10926.1	PB.10004.2	+	3207082	3212028	3207182	3211924
sb10822.1	PB.10012.1	+	3264247	3268971	3264258	3268862
sb11057.1	PB.10015.6	-	3274118	3276619	3274429	3276552
sb11179.1	PB.10016.2	+	3285501	3288709	3285528	3288706
sb11179.5	PB.10016.2	+	3285501	3288709	3285528	3287316
sb11179.3	PB.10016.2	+	3285501	3288709	3285528	3288706
sb11029.1	PB.10027.2	+	3334228	3340321	3334228	3340119
sb10961.3	PB.10028.1	-	3342960	3347973	3343102	3347956
sb10961.9	PB.10028.1	-	3342960	3347973	3343102	3347960
sb10961.10	PB.10028.1	-	3342960	3347973	3343102	3347956
sb11310.5	PB.10032.1	+	3376491	3382257	3376507	3382243
sb11037.1	PB.10041.3	-	3497513	3501800	3497853	3501670
sb11222.1	PB.10042.1	-	3502158	3503981	3502605	3503960
sb10739.1	PB.10049.2	+	3580807	3585036	3581116	3584870
sb10820.1	PB.10050.2	+	3585752	3589184	3586438	3589060
sb11278.1	PB.10083.1	-	3983234	3985298	3983474	3985297
sb10892.1	PB.10088.2	+	4015291	4018426	4015301	4018033
sb10957.1	PB.10089.3	+	4019503	4024023	4020166	4023713
sb10818.1	PB.10090.1	+	4025004	4028862	4025048	4028724
sb10985.2	PB.10098.1	-	4064738	4066911	4064853	4066898
sb10703.1	PB.10107.4	-	4128045	4140198	4128239	4140109
sb11298.1	PB.10109.4	-	4149077	4151312	4149654	4151155
sb10785.1	PB.10111.2	-	4151751	4155022	4151952	4154934
sb10897.6	PB.10120.11	+	4222395	4226012	4223586	4225789
sb10750.1	PB.10136.3	-	4394512	4401366	4394733	4401286
sb11071.1	PB.10138.1	+	4412287	4421598	4412596	4421133
sb10743.1	PB.10164.1	+	4683384	4684772	4683444	4684522
sb11085.1	PB.10176.1	+	4871938	4875548	4872093	4875276
sb10681.2	PB.10188.1	+	4987599	4994324	4987599	4994259
sb10681.4	PB.10188.1	+	4987599	4994324	4987599	4991502
sb10681.3	PB.10188.1	+	4987599	4994324	4987599	4993727
sb37121.1	PB.10190.1	-	43277	46767	43636	46691
sb34632.2	PB.10202.1	+	285406	289016	285433	289012
sb34632.1	PB.10202.1	+	285406	289016	285433	289012
sb34616.2	PB.10210.1	-	342622	345608	342764	345603
sb34616.1	PB.10210.1	-	342622	345608	342764	345603
sb37225.1	PB.10226.1	+	51292	55245	51392	55168
sb10544.5	PB.10230.3	-	50913	62214	51638	62036
sb37070.1	PB.10240.1	-	103084	106181	103271	105260
sb37085.1	PB.10247.2	+	273938	276146	275147	276099
sb37078.1	PB.10249.1	+	284605	288473	284785	288183
sb37058.1	PB.10251.6	-	298008	305362	298249	304975
sb37048.7	PB.10257.5	-	448618	452702	448620	452524
sb37074.1	PB.10259.5	-	468652	473115	468805	472973
sb37065.1	PB.10262.2	-	481948	494626	482259	494610
sb21688.1	PB.10273.5	+	1589	3864	1625	3148
sb21691.1	PB.10276.1	+	74238	75931	75018	75737
sb21695.1	PB.10280.2	+	220434	224054	220457	223921
sb21686.1	PB.10281.1	+	229912	233695	229956	233589
sb21675.5	PB.10284.1	+	244617	253969	249176	253925
sb21682.1	PB.10299.1	-	475449	476629	475653	476408
sb26493.1	PB.10301.1	+	1395	3850	1465	3524
sb27272.1	PB.10305.2	-	4051	6223	4110	6202
sb27274.1	PB.10306.1	-	6978	8969	7020	7727
sb27287.6	PB.10310.4	+	35141	39639	35184	39478
sb27275.1	PB.10323.1	+	109911	113335	109988	113042
sb14007.1	PB.10339.1	-	423352	426994	423387	426987
sb14007.2	PB.10339.1	-	423352	426994	424191	426987
sb37729.6	PB.10375.1	+	96072	100319	96219	100319
sb11537.1	PB.10396.3	-	292890	294702	293016	294433
sb11535.1	PB.10397.4	-	296195	299339	296607	299117
sb11557.1	PB.10405.1	-	368690	371492	368894	371019
sb11554.1	PB.10420.6	-	584718	588650	584874	588332
sb11539.1	PB.10421.1	-	589383	591357	589720	591083
sb37255.1	PB.10433.1	+	33965	39260	33993	39117
sb37256.5	PB.10440.6	-	80827	86960	82495	86957
sb37264.1	PB.10441.1	-	102070	104651	102263	104651
sb18754.1	PB.10451.5	-	4581	6652	4599	5952
sb31127.1	PB.10460.1	-	20332	22654	20549	22637
sb31169.1	PB.10470.1	+	62252	65463	62263	65270
sb31144.1	PB.10477.1	-	125368	127732	125417	127605
sb31165.1	PB.10501.2	-	351740	355967	352038	355793
sb29676.1	PB.10516.3	-	104997	124275	120903	124120
sb31613.1	PB.10524.2	-	33436	36023	34063	35827
sb38519.6	PB.10527.1	+	8240	15944	8372	10536
sb10095.1	PB.10545.1	+	577883	582947	577994	582877
sb10095.4	PB.10545.1	+	577883	582947	577994	582877
sb10036.1	PB.10569.1	-	1006624	1016993	1006657	1016896
sb34775.1	PB.10599.3	+	220698	230474	220817	230250
sb12814.1	PB.10616.1	-	122596	124653	122801	124520
sb10647.3	PB.10631.3	+	93778	100655	95226	100647
sb10643.2	PB.10635.1	+	174061	177442	174073	177398
sb10643.1	PB.10635.1	+	174061	177442	174073	177398
sb11703.1	PB.10670.1	-	314874	324801	314950	324796
sb19761.1	PB.10678.2	-	33532	40125	33854	40107
sb19761.2	PB.10678.2	-	33532	40125	33854	40107
sb19757.1	PB.10680.2	-	54843	59281	56252	59276
sb37576.1	PB.10716.1	+	76623	81561	77125	81189
sb37546.1	PB.10729.1	+	162556	164808	162693	164680
sb37620.1	PB.10735.3	-	199784	201222	199805	201202
sb37459.1	PB.10746.5	+	262524	269143	262684	268891
sb37621.1	PB.10755.2	-	322614	328205	322853	327946
sb37400.1	PB.10762.1	+	398359	403458	398444	402950
sb37456.1	PB.10763.1	+	403872	405858	403938	405560
sb37475.1	PB.10770.5	-	470082	472149	470218	472084
sb37457.1	PB.10773.1	+	481873	483504	481921	483377
sb37646.1	PB.10777.2	-	496809	497910	496827	497892
sb37534.1	PB.10778.3	-	504360	511760	510662	511687
sb37668.1	PB.10795.1	+	654868	663242	654875	663080
sb37668.2	PB.10795.1	+	654868	663242	654875	663080
sb37590.1	PB.10804.2	-	751973	765130	753418	764852
sb37600.4	PB.10823.1	+	914277	929507	914319	928682
sb37500.1	PB.10830.1	-	997993	1002049	998005	1002017
sb37609.1	PB.10834.2	+	1045749	1051043	1046921	1050751
sb37709.1	PB.10847.2	-	1160539	1169588	1160669	1169588
sb37709.4	PB.10847.2	-	1160539	1169588	1160543	1165526
sb37709.5	PB.10847.2	-	1160539	1169588	1160669	1169588
sb37448.1	PB.10856.4	-	1253649	1263053	1253984	1263009
sb37424.1	PB.10869.2	-	1360881	1363497	1361212	1363415
sb37685.1	PB.10870.1	-	1364388	1366921	1364410	1366892
sb37571.1	PB.10876.1	+	1469084	1483228	1469247	1482743
sb37409.1	PB.10886.2	+	1571541	1575830	1571544	1575730
sb37405.1	PB.10889.8	-	1593546	1600516	1593889	1600033
sb37639.1	PB.10894.4	-	1644360	1645438	1644952	1645358
sb37461.1	PB.10896.1	+	1667152	1672832	1667908	1672714
sb37563.1	PB.10900.1	+	1722229	1724588	1722590	1724553
sb37563.2	PB.10900.1	+	1722229	1724588	1722476	1724553
sb37649.1	PB.10908.2	+	1799507	1803315	1799584	1803038
sb37606.1	PB.10909.2	-	1808617	1810617	1808860	1810565
sb37672.1	PB.10914.1	-	1939995	1944042	1940229	1943834
sb37624.1	PB.10952.1	+	2283540	2287050	2283553	2286842
sb20638.1	PB.10964.1	+	41469	44344	41469	44326
sb20638.2	PB.10964.1	+	41469	44344	41469	44326
sb20670.2	PB.10968.2	-	72483	76837	72928	75673
sb20657.1	PB.10985.1	+	549228	555499	549808	555187
sb20680.3	PB.11004.1	+	899344	902238	899406	902238
sb20680.1	PB.11004.1	+	899344	902238	899406	902238
sb20602.5	PB.11010.9	-	937289	939951	938728	939948
sb20602.2	PB.11010.9	-	937289	939951	937576	939948
sb20622.1	PB.11019.3	+	1093343	1096062	1093864	1095801
sb20629.1	PB.11029.1	+	1591008	1592932	1591067	1592710
sb32074.6	PB.11035.2	-	5105	11697	7287	11450
sb32084.1	PB.11044.2	-	104638	106964	104914	106546
sb32064.1	PB.11045.1	-	119025	121629	119092	121458
sb32086.4	PB.11047.4	-	128192	131954	128238	131939
sb32086.2	PB.11047.4	-	128192	131954	128238	131939
sb32067.1	PB.11053.3	+	172752	180469	172855	180224
sb32066.1	PB.11054.1	+	182924	184997	182958	184861
sb32085.1	PB.11056.5	-	203934	209208	204278	208768
sb21927.1	PB.11071.1	-	92274	98329	92528	98301
sb21906.3	PB.11072.1	-	98951	103405	100420	103332
sb21939.1	PB.11081.2	+	188159	193235	188356	192841
sb21922.1	PB.11097.1	+	385890	388098	385923	387995
sb36411.1	PB.11104.2	+	102915	109721	104211	109699
sb36413.1	PB.11113.1	+	159711	161359	159859	160277
sb36419.1	PB.11115.2	-	165147	172953	165453	172723
sb38490.1	PB.11133.3	+	17350	20371	18006	20178
sb38466.1	PB.11135.2	+	25144	27040	25205	26974
sb38464.3	PB.11138.2	-	41152	46884	41153	46736
sb38464.2	PB.11138.2	-	41152	46884	41153	46736
sb38461.1	PB.11142.2	-	75945	77946	76266	77792
sb38453.1	PB.11144.1	-	78813	82652	78997	82371
sb38486.1	PB.11145.1	-	83170	89844	84924	89085
sb38482.1	PB.11161.1	+	219944	222905	219949	222891
sb38470.1	PB.11168.2	-	251580	256728	251602	256718
sb36011.1	PB.11176.1	-	30587	32218	30888	32126
sb36042.6	PB.11201.3	-	279115	289402	283658	289298
sb36042.5	PB.11201.3	-	279115	289402	280240	289298
sb35846.1	PB.11204.1	+	305679	309019	306324	308808
sb35879.1	PB.11216.2	-	388488	391516	388560	391423
sb35820.1	PB.11228.1	-	486934	490371	487283	490003
sb36026.1	PB.11237.2	+	549792	552254	549905	551948
sb35980.4	PB.11248.6	-	653003	658641	655269	658624
sb35964.1	PB.11259.1	+	784642	787113	784729	786115
sb36058.1	PB.11260.10	-	794652	797398	794892	797224
sb35891.1	PB.11278.2	+	970421	974502	970595	974189
sb35817.3	PB.11287.3	-	1033229	1038891	1033592	1038878
sb35961.1	PB.11292.2	+	1057738	1060644	1057924	1060325
sb36069.1	PB.11302.5	-	1145133	1150856	1145385	1150722
sb36073.1	PB.11304.2	+	1171015	1176125	1171114	1175791
sb36001.1	PB.11305.3	+	1176476	1178854	1176486	1177965
sb35982.1	PB.11307.1	+	1202058	1205315	1202631	1204949
sb35854.1	PB.11309.2	+	1209897	1213787	1210104	1213435
sb35852.1	PB.11313.3	+	1250186	1253386	1250431	1253032
sb35906.2	PB.11340.1	+	1422027	1424513	1422041	1424470
sb36014.1	PB.11355.1	-	1539485	1543476	1539758	1543358
sb36014.2	PB.11355.1	-	1539485	1543476	1540268	1543358
sb35809.1	PB.11364.1	+	1590376	1595785	1590954	1595678
sb35947.1	PB.11372.2	+	1659567	1662901	1659978	1662837
sb35921.1	PB.11374.1	+	1663666	1666652	1664554	1666540
sb36071.3	PB.11375.6	-	1671112	1684710	1672816	1681587
sb36009.4	PB.11380.1	+	1712581	1718110	1712597	1718092
sb36009.2	PB.11380.1	+	1712581	1718110	1712597	1718092
sb36079.1	PB.11393.1	+	1865958	1869589	1865997	1869087
sb35992.1	PB.11400.1	+	1913563	1915432	1913598	1915326
sb36023.10	PB.11410.4	-	1992391	2000248	1993029	2000226
sb35864.1	PB.11425.3	+	2140946	2143043	2141108	2142719
sb12558.3	PB.11441.1	+	249059	251463	249063	251390
sb12531.1	PB.11442.3	-	340029	344863	340293	344615
sb12556.1	PB.11445.14	-	361792	370467	361888	370409
sb12555.1	PB.11451.2	-	463644	468849	464102	468442
sb31662.1	PB.11466.2	+	84269	90762	84733	89368
sb31701.3	PB.11469.1	-	99015	105291	99031	105284
sb31701.6	PB.11469.1	-	99015	105291	99541	105284
sb31675.2	PB.11493.2	-	403164	407508	403717	407505
sb31660.7	PB.11502.1	+	562896	567475	563158	567381
sb19423.1	PB.11531.1	-	65227	69241	65579	69026
sb20422.1	PB.11536.1	+	114222	117068	114272	116934
sb20490.1	PB.11537.7	+	117411	122515	117453	121993
sb20410.1	PB.11539.4	+	132260	134843	132381	133815
sb20551.1	PB.11553.2	+	210809	213531	211259	213307
sb20444.1	PB.11555.1	+	214134	217193	214292	217104
sb20552.1	PB.11575.2	+	379451	382806	379603	382773
sb20547.1	PB.11576.2	+	383806	386248	385624	386125
sb20423.1	PB.11580.1	+	489784	495382	489940	495081
sb20430.3	PB.11588.1	-	591297	596516	591326	596271
sb20430.2	PB.11588.1	-	591297	596516	591326	596271
sb20455.1	PB.11602.7	-	783957	787572	784206	787535
sb20471.1	PB.11609.2	+	857370	860360	857385	860177
sb20409.1	PB.11628.2	+	1125221	1127865	1125788	1127662
sb20565.1	PB.11629.3	+	1128358	1133049	1128539	1132745
sb20538.1	PB.11630.2	+	1155462	1160317	1155463	1160141
sb20518.1	PB.11654.1	-	1336493	1340182	1336878	1340021
sb20411.1	PB.11656.1	+	1362595	1366988	1362741	1366810
sb12607.3	PB.11687.1	+	183755	189725	183762	189459
sb12607.14	PB.11687.1	+	183755	189725	183762	187211
sb33835.2	PB.11701.1	+	175593	180080	175716	180005
sb33828.1	PB.11707.3	-	280582	283834	282458	283812
sb33537.2	PB.11746.2	-	92143	97783	92184	97773
sb33537.1	PB.11746.2	-	92143	97783	92184	97773
sb13305.1	PB.11749.5	+	37309	40852	37725	40581
sb13280.1	PB.11750.8	+	49354	51251	49547	50959
sb13283.1	PB.11752.5	-	72386	75970	72709	75744
sb32838.4	PB.11776.1	+	594794	600080	595162	599971
sb32803.1	PB.11780.1	+	848242	852770	848329	852578
sb32830.1	PB.11785.1	+	941648	942601	941671	942477
sb32875.5	PB.11799.7	-	1518418	1553215	1523721	1526792
sb32797.1	PB.11813.2	+	2001728	2004327	2001928	2004139
sb32787.1	PB.11817.1	-	2020346	2026645	2020724	2026528
sb32827.1	PB.11821.2	+	2190620	2195481	2191120	2195185
sb32881.1	PB.11825.2	+	2254999	2258078	2255048	2257855
sb32826.1	PB.11827.3	-	2269065	2272399	2269278	2271351
sb32829.1	PB.11827.3	-	2269065	2272399	2271362	2272234
sb32799.1	PB.11832.1	-	2287013	2289792	2287054	2289742
sb19816.1	PB.11850.1	+	88992	92422	89206	92365
sb19853.1	PB.11852.1	-	92406	96400	92425	95789
sb19849.3	PB.11866.2	+	187901	201969	187911	195098
sb19846.1	PB.11873.2	+	253614	257254	253624	257215
sb19846.2	PB.11873.2	+	253614	257254	253624	256107
sb19823.1	PB.11878.3	+	282617	286541	282653	286383
sb37132.1	PB.11885.1	-	6456	8949	6595	8933
sb31412.1	PB.11888.3	-	68114	71364	68286	71357
sb31451.1	PB.11889.3	-	76725	85490	77244	80134
sb31429.1	PB.11889.3	-	76725	85490	80300	85361
sb31515.1	PB.11891.2	-	113441	116018	113532	116009
sb31604.1	PB.11894.1	-	162564	164105	162593	164086
sb31546.1	PB.11895.1	+	170298	178222	176477	177973
sb31501.1	PB.11906.1	+	428770	434096	428820	433726
sb31516.1	PB.11926.9	-	1009116	1013099	1009304	1013095
sb31516.2	PB.11926.9	-	1009116	1013099	1009304	1013095
sb31494.2	PB.11946.4	-	1595198	1600066	1595348	1599946
sb31494.4	PB.11946.4	-	1595198	1600066	1596011	1599946
sb31427.1	PB.11975.1	-	2475049	2480295	2475874	2477090
sb31603.1	PB.11976.1	-	2584315	2593397	2584499	2590397
sb31523.1	PB.11976.1	-	2584315	2593397	2590459	2592738
sb27825.1	PB.11984.4	-	36716	38686	36716	38653
sb27855.1	PB.11985.1	+	38830	45960	38889	45647
sb27807.1	PB.12027.4	-	458255	461312	458292	460780
sb13854.11	PB.12029.13	+	16574	20709	17253	19873
sb13854.1	PB.12029.13	+	16574	20709	17253	19873
sb22093.1	PB.12081.2	-	410303	411587	410954	411502
sb22108.1	PB.12082.1	-	414431	415822	414567	415749
sb22149.5	PB.12093.4	+	603121	606607	603123	606016
sb22173.6	PB.12100.12	+	666962	671687	667034	668802
sb22148.1	PB.12115.1	+	781582	788940	781804	788723
sb22145.1	PB.12116.1	+	789399	794768	789517	794673
sb22104.1	PB.12122.1	+	844413	847348	844497	847245
sb22139.1	PB.12144.1	-	1098884	1106982	1099141	1105741
sb32132.1	PB.12178.1	+	143007	154287	143156	153977
sb32130.1	PB.12180.4	+	154779	177924	154942	177604
sb32131.1	PB.12188.1	+	371832	382211	372632	381862
sb32135.1	PB.12192.1	+	415664	420804	416304	420216
sb37749.1	PB.12197.4	+	28087	32555	28090	32555
sb35440.1	PB.12217.1	+	175062	176258	175247	175660
sb34832.4	PB.12237.11	+	303801	309752	304072	308041
sb34832.1	PB.12237.11	+	303801	309752	304072	309674
sb34832.5	PB.12237.11	+	303801	309752	304072	309674
sb35323.1	PB.12262.1	+	484106	489199	484781	488975
sb35386.1	PB.12272.1	+	545508	549516	545571	549493
sb34945.1	PB.12276.2	+	563915	567134	564550	566715
sb35185.1	PB.12287.1	+	608431	617552	608470	617179
sb35048.11	PB.12300.11	-	727098	733187	728336	732066
sb35444.1	PB.12308.3	-	790914	792080	790929	792049
sb35363.1	PB.12316.6	+	842859	855820	843284	846864
sb35363.2	PB.12316.6	+	842859	855820	843284	846864
sb35763.1	PB.12326.7	-	927102	928680	927102	928641
sb35763.3	PB.12326.7	-	927102	928680	927102	928641
sb35763.4	PB.12326.7	-	927102	928680	927102	928641
sb35763.5	PB.12326.7	-	927102	928680	927102	928641
sb34876.1	PB.12327.2	+	970748	975061	971257	974156
sb35772.1	PB.12333.3	+	1006734	1008012	1006849	1007711
sb35227.1	PB.12348.1	+	1135894	1138010	1135898	1138004
sb35657.1	PB.12367.2	-	1245897	1248791	1246229	1248634
sb34938.3	PB.12368.2	+	1249400	1251907	1249450	1251601
sb34938.2	PB.12368.2	+	1249400	1251907	1249450	1251601
sb35566.1	PB.12381.1	-	1347248	1349311	1347583	1349160
sb35107.1	PB.12382.2	-	1350082	1353840	1350441	1353661
sb35552.1	PB.12397.2	+	1479852	1487582	1479852	1487383
sb35151.1	PB.12470.6	+	2093574	2097152	2095109	2096733
sb35425.1	PB.12492.3	+	2222973	2227768	2222985	2227748
sb35425.4	PB.12492.3	+	2222973	2227768	2223914	2227748
sb35200.1	PB.12511.1	-	2386132	2386916	2386367	2386857
sb34923.2	PB.12518.1	+	2416584	2420191	2416593	2420179
sb34839.1	PB.12526.1	+	2459044	2462401	2459968	2460576
sb35727.1	PB.12539.2	+	2558351	2561533	2558966	2561303
sb35278.3	PB.12544.2	+	2596762	2601218	2596865	2601187
sb35278.2	PB.12544.2	+	2596762	2601218	2596865	2601187
sb35453.1	PB.12547.1	+	2639655	2646786	2639695	2646765
sb35493.1	PB.12552.2	+	2680978	2685586	2681087	2685392
sb35626.1	PB.12584.2	-	2887057	2892635	2887392	2892134
sb35001.1	PB.12586.1	+	2908222	2910979	2908326	2910626
sb35723.1	PB.12587.1	+	2911206	2913449	2911350	2913209
sb35439.1	PB.12587.6	+	2914156	2919030	2914248	2918545
sb35354.1	PB.12587.9	+	2919412	2922827	2920074	2922492
sb35063.1	PB.12587.18	+	2923584	2926895	2923720	2926538
sb35305.2	PB.12612.4	-	3167703	3171215	3167753	3171061
sb35305.6	PB.12612.4	-	3167703	3171215	3169477	3170807
sb35305.5	PB.12612.4	-	3167703	3171215	3167710	3170459
sb34813.5	PB.12626.1	+	3267642	3277249	3267660	3275809
sb35529.1	PB.12627.1	-	3282446	3285500	3283258	3285424
sb35599.1	PB.12656.1	-	3490551	3493544	3490843	3492994
sb35288.1	PB.12657.1	-	3493912	3496634	3494249	3496521
sb34931.4	PB.12662.1	+	3542162	3546568	3542162	3546124
sb35004.4	PB.12674.1	-	3673918	3681158	3676299	3680731
sb35004.1	PB.12674.1	-	3673918	3681158	3676299	3680795
sb35004.2	PB.12674.1	-	3673918	3681158	3676299	3680795
sb35004.5	PB.12674.1	-	3673918	3681158	3676299	3680715
sb35607.1	PB.12675.1	-	3684144	3687588	3684941	3687347
sb34998.2	PB.12678.2	-	3696733	3700710	3696804	3700060
sb34861.1	PB.12699.3	-	3869641	3872413	3869849	3872405
sb35000.1	PB.12730.2	+	4081684	4091251	4081767	4091110
sb35618.1	PB.12733.2	-	4109817	4112669	4110101	4112570
sb35019.1	PB.12739.3	-	4142782	4144996	4143071	4144871
sb34834.1	PB.12741.1	-	4145607	4148045	4145641	4146072
sb35092.1	PB.12754.1	-	4238401	4241942	4238930	4241811
sb34833.1	PB.12756.1	+	4247628	4251051	4247631	4251041
sb34925.1	PB.12766.3	-	4320610	4324742	4320985	4324462
sb35058.1	PB.12767.1	-	4326116	4327661	4326381	4327551
sb35254.1	PB.12787.3	-	4539556	4542335	4539770	4542234
sb34946.1	PB.12788.2	-	4543018	4549421	4543420	4549196
sb35309.1	PB.12790.8	+	4558734	4562152	4559380	4561768
sb34913.2	PB.12794.1	+	4564552	4567012	4564570	4567002
sb34913.1	PB.12794.1	+	4564552	4567012	4564570	4567002
sb35467.1	PB.12795.3	-	4567057	4570192	4567282	4570081
sb35131.1	PB.12796.1	-	4570964	4576778	4571052	4576553
sb35043.2	PB.12797.1	+	4585979	4588001	4585981	4587996
sb34957.1	PB.12798.1	+	4588971	4592682	4589209	4592387
sb35003.1	PB.12803.2	+	4619002	4623144	4619008	4623065
sb35128.5	PB.12805.4	-	4638604	4642937	4639300	4642936
sb34870.1	PB.12809.2	-	4662312	4665462	4662327	4665366
sb34854.1	PB.12810.2	-	4668462	4673819	4668675	4673634
sb34831.1	PB.12814.2	-	4719297	4721275	4719588	4721044
sb35010.1	PB.12815.3	-	4722920	4734559	4723157	4733628
sb35053.1	PB.12882.1	+	5418899	5422795	5419156	5422678
sb35031.1	PB.12883.1	+	5423096	5426936	5423292	5426658
sb35634.1	PB.12898.3	-	5650625	5651553	5650797	5651421
sb35662.1	PB.12899.3	-	5651869	5654964	5652157	5654885
sb35207.1	PB.12919.1	+	5873740	5876683	5873798	5876275
sb35257.1	PB.12974.1	-	6392457	6395120	6392703	6394936
sb35428.1	PB.12980.5	-	6457392	6464930	6457811	6461339
sb35017.1	PB.12987.1	+	6518845	6521074	6518858	6520871
sb34922.1	PB.12995.1	-	6599355	6605651	6599425	6605647
sb35293.1	PB.13000.4	+	6630820	6635112	6631024	6634828
sb35420.2	PB.13001.1	-	6635757	6638451	6635770	6638443
sb35698.1	PB.13012.1	-	6745702	6747344	6745898	6747344
sb35117.1	PB.13014.1	+	6770065	6772587	6770080	6772564
sb35255.1	PB.13015.1	-	6772664	6774763	6772855	6773294
sb35491.1	PB.13042.2	-	7047670	7053023	7048787	7052874
sb35284.1	PB.13043.3	-	7053799	7057153	7054246	7057029
sb35188.1	PB.13055.5	-	7123967	7130944	7129101	7130776
sb29742.1	PB.13061.1	-	400630	401742	400806	401299
sb29702.1	PB.13063.4	+	495383	498126	495553	497802
sb29714.1	PB.13076.1	+	946962	949245	946962	949236
sb29753.1	PB.13092.3	+	1237597	1241636	1238345	1240836
sb29819.1	PB.13100.1	+	1428201	1432912	1428205	1432889
sb29783.8	PB.13106.2	+	1500926	1508128	1502795	1508090
sb29833.1	PB.13121.1	+	1611251	1614606	1611303	1614595
sb29746.1	PB.13150.1	-	2222962	2226817	2223259	2226737
sb22232.1	PB.13179.1	-	124532	138295	129299	138256
sb30973.1	PB.13181.3	-	25038	28076	25391	28046
sb30968.1	PB.13186.1	-	84543	86874	84877	86750
sb30919.1	PB.13187.1	-	87821	91353	88107	91279
sb30943.2	PB.13198.2	-	151350	155358	151355	153924
sb30956.2	PB.13218.2	-	340220	347479	342070	347204
sb30995.1	PB.13220.3	+	389549	393099	389641	392487
sb30916.1	PB.13273.1	+	903231	911638	903359	910786
sb30993.2	PB.13275.1	+	918535	923816	918545	923725
sb30886.1	PB.13277.4	+	949089	968233	949154	952607
sb30983.1	PB.13292.2	-	1066961	1070963	1067228	1070679
sb30923.1	PB.13293.1	-	1071219	1076178	1071458	1075716
sb37388.1	PB.13340.2	-	1127705	1129702	1127802	1129612
sb24064.3	PB.13347.2	+	67277	69189	67281	69186
sb24005.1	PB.13373.1	+	365866	373595	366031	371186
sb23983.1	PB.13374.10	+	373965	377035	374454	376706
sb24076.1	PB.13375.2	-	377737	382532	378929	382515
sb23973.6	PB.13381.2	+	429419	439269	429494	436772
sb24007.1	PB.13390.1	+	552524	554785	552703	554596
sb24053.1	PB.13400.1	+	642219	643990	642274	643871
sb23972.1	PB.13406.1	-	724543	726175	724573	726172
sb24022.1	PB.13416.1	+	830883	845465	831152	845289
sb24003.1	PB.13423.1	+	882190	887966	882204	887540
sb23999.1	PB.13429.1	-	948468	951674	948891	951468
sb24059.1	PB.13430.3	-	952184	961567	952348	952786
sb24057.1	PB.13430.3	-	952184	961567	952848	961393
sb12028.1	PB.13439.12	-	48327	52652	48404	52264
sb12009.1	PB.13442.1	-	157849	159420	157852	159387
sb12042.1	PB.13453.1	-	459343	467641	459494	460517
sb23182.1	PB.13473.7	-	182337	185343	182620	185190
sb23111.1	PB.13474.2	-	185632	188663	185781	188612
sb23166.1	PB.13478.1	+	240066	243641	240117	243641
sb23098.1	PB.13490.3	-	360113	376315	360375	376009
sb23107.1	PB.13492.3	-	378098	382127	378220	382067
sb23196.1	PB.13501.1	+	471577	475140	471657	474661
sb23128.1	PB.13502.1	+	477743	479127	477954	478992
sb23101.1	PB.13506.1	-	502697	505531	503624	505528
sb23170.1	PB.13510.1	+	544201	549519	544395	549324
sb23100.1	PB.13514.1	+	567810	571601	568159	571107
sb23181.1	PB.13515.1	+	571825	574207	571997	573913
sb23157.1	PB.13524.1	-	615241	618138	615241	618126
sb23725.1	PB.13535.1	-	39204	40181	39230	40081
sb23606.4	PB.13542.4	+	86918	90665	86934	89630
sb23598.1	PB.13569.1	+	378285	381743	379041	381464
sb23547.1	PB.13573.2	+	435746	441718	435910	441524
sb23726.1	PB.13577.1	-	456243	459079	456467	458919
sb23531.1	PB.13578.1	-	459082	462940	459348	462887
sb23695.1	PB.13599.1	-	667150	672136	667187	672129
sb23571.1	PB.13612.1	+	820826	822288	820881	822196
sb23489.1	PB.13637.1	+	1085686	1087949	1085903	1087637
sb23593.1	PB.13664.1	+	1304478	1306973	1304569	1306663
sb23691.1	PB.13665.2	+	1307207	1311966	1307238	1311615
sb23746.1	PB.13665.29	+	1351004	1354973	1351012	1354255
sb23626.1	PB.13667.3	-	1345878	1350423	1346215	1350271
sb23560.1	PB.13671.3	+	1373195	1376200	1373412	1375991
sb23508.1	PB.13672.3	+	1376445	1378871	1376473	1378710
sb23706.1	PB.13676.3	-	1394180	1401691	1394724	1401390
sb23702.3	PB.13679.1	-	1419203	1424267	1419443	1424240
sb23702.1	PB.13679.1	-	1419203	1424267	1419466	1424240
sb23632.1	PB.13700.1	+	1604012	1608625	1604195	1608345
sb23582.1	PB.13701.1	+	1608932	1610963	1609231	1610192
sb23535.2	PB.13703.1	-	1628634	1632916	1628648	1632911
sb23535.5	PB.13703.1	-	1628634	1632916	1628663	1632916
sb23535.1	PB.13703.1	-	1628634	1632916	1628648	1632911
sb23532.1	PB.13722.1	+	1767334	1769010	1767394	1768809
sb23618.1	PB.13727.1	+	1796413	1801090	1796724	1800874
sb23536.1	PB.13728.1	+	1801203	1804582	1801496	1804481
sb23507.1	PB.13732.1	-	1821854	1825130	1822062	1824910
sb23713.1	PB.13734.2	-	1825844	1830481	1826116	1828283
sb23600.1	PB.13746.1	+	1930423	1933838	1930446	1933786
sb23699.1	PB.13766.1	-	2118991	2126617	2119054	2126106
sb23529.2	PB.13769.2	+	2163617	2171860	2164150	2170059
sb13453.1	PB.13791.11	-	227640	231778	227829	231567
sb13467.1	PB.13793.10	-	233061	237496	233634	237263
sb13367.1	PB.13797.2	+	274518	279223	275380	278859
sb13402.2	PB.13810.2	-	400933	404428	400974	404260
sb13422.1	PB.13815.1	-	471641	478414	471857	472628
sb13426.1	PB.13821.2	-	532485	535935	532668	535778
sb13378.1	PB.13829.3	-	653812	656372	653852	656303
sb13428.1	PB.13843.1	+	807736	811252	807982	810553
sb13381.2	PB.13844.1	-	824155	826545	824162	826505
sb13389.1	PB.13850.1	+	844748	849948	844858	849693
sb13450.1	PB.13853.2	-	854006	866099	854227	865748
sb26134.1	PB.13877.4	-	258010	261711	258280	261616
sb26018.1	PB.13881.1	+	312478	318809	312519	318733
sb26283.4	PB.13899.2	-	632112	634736	632122	634723
sb26369.1	PB.13900.1	+	636316	640780	636568	640496
sb26257.3	PB.13903.1	+	656311	665854	656900	664273
sb26436.1	PB.13915.1	-	269695	280370	270567	280280
sb26326.1	PB.13916.2	-	281406	286990	281496	286885
sb26105.1	PB.13918.1	+	300727	302629	300949	302487
sb26234.1	PB.13929.1	+	423339	424936	423502	424809
sb26430.8	PB.13959.1	+	981626	988656	986256	987574
sb26319.1	PB.13972.1	-	1221151	1226626	1221338	1225787
sb26114.1	PB.13974.5	+	1271446	1278570	1271776	1278411
sb26226.3	PB.13983.1	-	1392497	1396265	1392605	1396174
sb26246.2	PB.13993.2	+	1533660	1536672	1534407	1536592
sb26106.1	PB.14003.3	+	1603477	1605846	1603509	1605666
sb26453.1	PB.14012.1	+	1706152	1709308	1706152	1709299
sb26210.1	PB.14027.2	-	1959898	1963340	1959900	1963328
sb26375.1	PB.14030.5	+	1989101	1996105	1990807	1995519
sb26052.1	PB.14032.1	+	1997858	2001772	1997919	2000568
sb26317.2	PB.14034.3	+	2053573	2062900	2053574	2062710
sb26317.1	PB.14034.3	+	2053573	2062900	2053574	2062710
sb26434.2	PB.14056.1	+	2334971	2340693	2335493	2340685
sb26434.8	PB.14056.1	+	2334971	2340693	2335493	2340685
sb26434.1	PB.14056.1	+	2334971	2340693	2335493	2340685
sb26434.5	PB.14056.1	+	2334971	2340693	2335613	2340685
sb26223.1	PB.14061.1	-	2365703	2369874	2365869	2369738
sb26368.1	PB.14065.2	-	2384164	2387123	2384305	2387070
sb26179.46	PB.14069.1	-	2405148	2412330	2406365	2411970
sb26048.1	PB.14098.1	-	2638756	2646416	2638943	2639790
sb26285.1	PB.14099.1	+	2647046	2648701	2647100	2648388
sb26287.1	PB.14100.2	+	2649012	2651311	2650023	2651026
sb26090.1	PB.14106.1	+	2725555	2728923	2725797	2728719
sb26316.1	PB.14127.1	+	3035129	3039005	3035273	3038823
sb26196.1	PB.14128.1	+	3039511	3043872	3039569	3043569
sb26157.3	PB.14134.4	+	3078995	3087966	3078998	3087953
sb22533.9	PB.14171.2	+	584541	593113	587009	593111
sb22464.15	PB.14178.1	-	1138436	1143739	1138438	1142825
sb22588.2	PB.14179.1	-	1144359	1152229	1144370	1152221
sb22588.3	PB.14179.1	-	1144359	1152229	1144370	1152221
sb22588.7	PB.14179.1	-	1144359	1152229	1149367	1152221
sb22506.1	PB.14182.1	+	1187736	1191418	1187738	1191406
sb22613.1	PB.14197.1	+	1685833	1692619	1685845	1692617
sb22613.2	PB.14197.1	+	1685833	1692619	1685836	1692617
sb22580.6	PB.14206.1	+	2029182	2040879	2029586	2036523
sb22596.1	PB.14208.1	+	2128443	2136072	2128693	2133675
sb22555.1	PB.14214.1	+	2633421	2636934	2633493	2636904
sb22532.1	PB.14215.1	-	2640603	2645563	2640921	2645331
sb22473.4	PB.14216.1	+	2712275	2719569	2712572	2719547
sb22473.10	PB.14216.1	+	2712275	2719569	2712572	2719547
sb28379.1	PB.14252.2	+	238798	239621	238882	239600
sb27934.1	PB.14257.1	-	280068	282964	280283	282834
sb28394.1	PB.14258.4	-	283475	288989	285179	288820
sb28002.1	PB.14265.2	+	363076	370474	363214	366352
sb27982.1	PB.14278.1	+	474115	477940	474398	477555
sb28048.1	PB.14283.6	-	511083	516491	511408	516237
sb28355.1	PB.14311.1	+	791158	794138	791301	793746
sb28128.1	PB.14313.3	+	803103	805367	803329	805198
sb28026.1	PB.14321.1	+	846554	850569	846739	849814
sb28066.1	PB.14333.3	+	941188	944225	941244	943718
sb28406.1	PB.14383.18	-	1298951	1301694	1299305	1301597
sb28391.4	PB.14383.64	-	1368717	1377397	1372343	1377393
sb28021.1	PB.14383.86	-	1419271	1420907	1419351	1420891
sb28253.1	PB.14389.13	+	1466801	1469052	1466934	1469011
sb28107.1	PB.14393.1	+	1510117	1512673	1510120	1512621
sb27997.1	PB.14397.2	-	1525869	1527924	1525879	1527904
sb27947.1	PB.14398.2	+	1530913	1533280	1531052	1533007
sb28446.1	PB.14417.3	+	1683765	1688066	1683776	1688009
sb28228.1	PB.14425.3	-	1727876	1731874	1727880	1731780
sb28449.1	PB.14427.1	+	1747568	1751598	1748255	1751335
sb28469.1	PB.14459.2	+	2040359	2041676	2040756	2041496
sb28461.1	PB.14473.1	-	2135675	2138179	2135780	2138142
sb27979.1	PB.14474.3	-	2146432	2148961	2146783	2148085
sb28270.1	PB.14487.1	+	2237992	2240624	2238105	2240334
sb27967.1	PB.14488.4	+	2241325	2245806	2241454	2245568
sb28077.1	PB.14494.1	-	2300256	2305180	2300832	2305167
sb28077.3	PB.14494.1	-	2300256	2305180	2300832	2305167
sb28308.1	PB.14499.1	+	2360075	2362804	2360988	2362544
sb28491.1	PB.14504.1	-	2407050	2408235	2407294	2408220
sb27936.1	PB.14507.5	-	2413590	2416458	2413759	2416315
sb28433.7	PB.14518.2	+	2483764	2490173	2485413	2490047
sb28433.5	PB.14518.2	+	2483764	2490173	2485481	2490047
sb28095.1	PB.14528.1	+	2527517	2533812	2527920	2533348
sb28407.1	PB.14530.1	+	2534122	2536308	2534465	2536103
sb28360.1	PB.14543.1	+	2679670	2681824	2679773	2681514
sb28286.1	PB.14556.4	-	2772667	2776344	2772962	2775667
sb28086.1	PB.14563.1	-	2842570	2844955	2842796	2844712
sb28265.1	PB.14577.2	-	2938010	2944471	2938109	2944457
sb28058.1	PB.14578.3	-	2952986	2957940	2953034	2957821
sb28070.1	PB.14586.31	+	3059271	3062054	3060245	3061730
sb27931.1	PB.14595.1	+	3152420	3156515	3152463	3156462
sb27931.2	PB.14595.1	+	3152420	3156515	3152463	3156462
sb28089.1	PB.14643.2	+	3526968	3529536	3527908	3529101
sb28193.1	PB.14647.1	+	3551071	3556419	3551249	3556084
sb28015.1	PB.14661.5	+	3628393	3632808	3628629	3632541
sb28100.1	PB.14662.1	+	3633369	3637430	3633690	3637143
sb28010.1	PB.14668.1	+	3666347	3670554	3668605	3670300
sb28401.1	PB.14668.1	+	3666347	3670554	3666789	3668579
sb28138.1	PB.14669.1	+	3671030	3672480	3671208	3672279
sb27930.1	PB.14673.1	-	3689924	3692342	3691349	3692032
sb28139.1	PB.14678.2	+	3708150	3709537	3708201	3709049
sb28119.1	PB.14680.2	+	3714822	3718623	3714961	3718187
sb15595.1	PB.14729.14	-	685199	689481	685767	689371
sb15572.1	PB.14738.6	+	865334	867517	865363	867350
sb15610.1	PB.14752.3	-	1327956	1329729	1328296	1329507
sb15598.1	PB.14762.7	+	1471855	1475986	1471977	1475618
sb15605.1	PB.14768.2	-	1547174	1548712	1547376	1548658
sb15578.1	PB.14769.1	-	1549372	1552684	1549881	1552094
sb33130.1	PB.14771.2	-	14893	15653	15084	15610
sb30415.1	PB.14791.1	-	193870	195196	193889	195162
sb30686.1	PB.14800.2	-	240577	244381	240635	244358
sb30686.5	PB.14800.2	-	240577	244381	240635	244358
sb30809.1	PB.14807.1	-	287643	290440	287793	290416
sb30463.1	PB.14853.2	+	634506	643960	634659	638029
sb30209.6	PB.14870.2	-	806699	810169	807453	810140
sb30755.1	PB.14873.1	+	833006	835244	833378	834939
sb30598.1	PB.14893.9	-	990295	994124	990427	993986
sb30269.1	PB.14894.4	-	994692	998478	994841	998428
sb30806.1	PB.14902.4	+	1031870	1035361	1031884	1035209
sb30572.1	PB.14910.1	+	1115548	1120357	1115581	1119856
sb30253.1	PB.14911.2	+	1120893	1123396	1120930	1123142
sb30260.3	PB.14914.1	+	1141680	1156602	1141834	1147463
sb30260.4	PB.14914.1	+	1141680	1156602	1141927	1147463
sb30383.1	PB.14919.5	-	1186968	1197358	1187102	1197238
sb30723.1	PB.14947.1	-	1509188	1513171	1509464	1513087
sb30543.3	PB.14962.2	+	1577280	1578409	1577283	1578397
sb30588.4	PB.14971.2	+	1627211	1631288	1628359	1631267
sb30701.1	PB.14974.2	+	1657915	1660984	1658106	1660868
sb30537.1	PB.14975.2	+	1661162	1665511	1661294	1664101
sb30707.1	PB.14976.2	+	1666074	1667690	1666075	1667679
sb30521.1	PB.14982.1	-	1701706	1704223	1701876	1702529
sb30176.1	PB.14984.1	-	1729842	1731562	1729988	1730801
sb30437.1	PB.14994.1	+	1781071	1786057	1782992	1785839
sb30279.1	PB.15002.2	-	1818380	1823808	1818385	1823694
sb30279.5	PB.15002.2	-	1818380	1823808	1818385	1823694
sb30384.2	PB.15004.13	-	1832371	1837809	1832657	1837574
sb30384.6	PB.15004.13	-	1832371	1837809	1832657	1837574
sb30384.12	PB.15004.13	-	1832371	1837809	1835182	1837574
sb30299.1	PB.15005.3	-	1846352	1850411	1846713	1850224
sb30228.1	PB.15006.5	-	1850917	1853836	1851118	1853763
sb30225.1	PB.15026.5	+	1962323	1966628	1962722	1966388
sb30769.1	PB.15029.2	+	1983664	1987228	1983890	1986906
sb30729.7	PB.15047.2	-	2163517	2169991	2165218	2169744
sb30697.15	PB.15068.4	+	2364107	2368421	2364125	2367789
sb30697.4	PB.15068.4	+	2364107	2368421	2364125	2368417
sb30697.14	PB.15068.4	+	2364107	2368421	2364125	2367789
sb30697.9	PB.15068.4	+	2364107	2368421	2364125	2368417
sb30697.2	PB.15068.4	+	2364107	2368421	2364125	2368417
sb30455.1	PB.15069.3	-	2372173	2375419	2372792	2375371
sb30615.1	PB.15070.1	+	2377946	2381114	2378148	2380626
sb30545.1	PB.15081.12	-	2505511	2510163	2505842	2509228
sb30229.1	PB.15107.1	-	2694887	2700750	2697218	2700730
sb30229.2	PB.15107.1	-	2694887	2700750	2697218	2700730
sb30321.1	PB.15143.2	+	3034557	3042153	3034577	3040697
sb30321.3	PB.15143.2	+	3034557	3042153	3034577	3040697
sb30548.1	PB.15148.4	+	3072901	3075395	3073094	3074479
sb30587.1	PB.15155.2	-	3129043	3131536	3129110	3131467
sb30354.1	PB.15168.1	-	3210517	3215500	3210563	3215231
sb30203.8	PB.15174.3	-	3243924	3249395	3243941	3249100
sb30303.2	PB.15175.5	-	3257264	3259722	3257269	3259692
sb30753.1	PB.15186.1	-	3341521	3344947	3341763	3344625
sb30530.10	PB.15187.12	-	3346912	3350842	3348521	3350806
sb30213.1	PB.15207.1	-	3588653	3592352	3589217	3592016
sb30207.1	PB.15238.2	+	3823571	3856929	3852643	3856816
sb30266.1	PB.15252.2	-	3950080	3953396	3950099	3953144
sb30266.3	PB.15252.2	-	3950080	3953396	3950099	3953144
sb30178.1	PB.15259.2	-	4190007	4195645	4190038	4195401
sb30178.3	PB.15259.2	-	4190007	4195645	4190038	4195401
sb30355.1	PB.15286.2	-	4453636	4459099	4453936	4459027
sb30676.2	PB.15291.1	-	4506173	4509490	4506185	4509444
sb30394.1	PB.15307.4	+	4708077	4714391	4708940	4714116
sb30510.1	PB.15309.1	+	4715059	4725876	4716081	4725650
sb30564.2	PB.15317.3	-	4799240	4803931	4799263	4803919
sb30541.1	PB.15324.1	-	4853979	4857587	4854370	4857512
sb30283.3	PB.15325.4	-	4858749	4863177	4858751	4863097
sb30702.1	PB.15326.3	-	4868017	4874438	4868075	4874266
sb30858.1	PB.15331.5	-	4914753	4919518	4914756	4919517
sb37899.2	PB.15356.1	+	103972	112501	106926	112489
sb12334.1	PB.15396.4	-	172873	175601	173481	175533
sb12336.1	PB.15397.1	-	176324	177954	176622	177902
sb12341.3	PB.15398.1	+	180380	183650	180389	183432
sb12341.2	PB.15398.1	+	180380	183650	180382	183587
sb12339.1	PB.15401.1	+	205647	208331	205771	208147
sb20138.5	PB.15426.5	+	142765	145281	142878	145164
sb19937.1	PB.15437.1	-	219949	223932	220029	223909
sb20064.1	PB.15445.1	-	293610	295406	293973	294886
sb19991.1	PB.15453.3	+	350515	353468	350546	353346
sb20183.3	PB.15458.1	+	421206	430234	421215	430234
sb19916.1	PB.15476.1	-	627376	637129	627444	637123
sb19916.2	PB.15476.1	-	627376	637129	627444	637123
sb19916.3	PB.15476.1	-	627376	637129	627444	637123
sb20178.2	PB.15486.1	+	722471	727226	722606	727209
sb20171.1	PB.15531.4	+	1093305	1098125	1093340	1097610
sb20094.1	PB.15532.2	+	1098639	1100564	1098840	1100283
sb19944.1	PB.15548.1	+	1272449	1277745	1272748	1277483
sb20070.1	PB.15559.1	+	1381084	1387628	1381092	1387617
sb20058.1	PB.15560.1	+	1388580	1394181	1388648	1393761
sb20163.1	PB.15561.1	+	1394926	1396591	1394938	1396378
sb20169.1	PB.15585.1	+	1558798	1560152	1558903	1559837
sb20122.1	PB.15586.1	-	1560179	1563273	1560179	1563273
sb19920.1	PB.15626.1	-	1895945	1900263	1896336	1899934
sb20162.1	PB.15627.5	-	1900575	1904349	1900828	1904029
sb20206.1	PB.15644.7	+	2088315	2091898	2089594	2091339
sb20144.1	PB.15659.1	+	2192751	2195860	2192844	2195502
sb20223.1	PB.15660.1	+	2196027	2199731	2196274	2199356
sb20012.1	PB.15661.1	-	2202851	2205129	2203009	2204943
sb20222.1	PB.15662.1	-	2205435	2210276	2205811	2210193
sb19976.1	PB.15667.3	-	2242845	2247726	2243167	2247503
sb20065.1	PB.15690.2	+	2346493	2349097	2346824	2347591
sb20299.1	PB.15698.2	-	2410593	2413654	2412580	2413636
sb20308.1	PB.15707.1	-	2511718	2515655	2511959	2515559
sb20282.1	PB.15708.2	-	2519974	2521599	2520417	2521534
sb20194.1	PB.15709.1	-	2522183	2523694	2522453	2523675
sb19968.1	PB.15711.1	-	2524312	2527521	2524647	2527465
sb19938.1	PB.15741.3	+	2742055	2744002	2742187	2742672
sb20047.1	PB.15742.1	-	2742391	2743865	2742775	2743784
sb19962.1	PB.15753.1	-	2795558	2800660	2796061	2800532
sb20264.1	PB.15757.1	-	2838085	2840576	2839209	2840360
sb12629.1	PB.15778.2	+	173961	176252	175052	176036
sb12634.1	PB.15778.2	+	173961	176252	173989	174256
sb12631.2	PB.15783.10	-	247100	261128	247122	260871
sb12631.4	PB.15783.10	-	247100	261128	247122	261112
sb12631.1	PB.15783.10	-	247100	261128	247122	261112
sb12632.1	PB.15784.6	-	264624	272836	265147	271139
sb10327.1	PB.15786.2	+	24700	29839	24860	28896
sb33594.1	PB.15802.13	-	355912	373149	364310	367969
sb33594.1	PB.15802.18	-	364034	368067	364310	367969
sb33601.1	PB.15816.1	-	636645	641423	636960	641177
sb10540.1	PB.15819.1	-	17662	20358	18182	20347
sb10539.1	PB.15820.1	-	28159	31370	28416	30324
sb10358.1	PB.15828.2	-	284306	290962	284591	290796
sb10406.2	PB.15852.6	+	1044748	1050906	1045045	1050898
sb10339.1	PB.15870.4	-	1154090	1160220	1154090	1159414
sb10339.15	PB.15870.4	-	1154090	1160220	1154897	1159414
sb10367.3	PB.15874.9	-	1173081	1179312	1173083	1178970
sb36816.1	PB.15900.2	-	129010	132977	129200	132469
sb36811.1	PB.15901.2	-	133584	138473	134019	137559
sb36810.9	PB.15910.4	+	211304	216338	211308	216333
sb36810.3	PB.15910.4	+	211304	216338	211308	216333
sb36810.5	PB.15910.4	+	211304	216338	211308	216333
sb36810.8	PB.15910.4	+	211304	216338	211308	216333
sb36784.1	PB.15915.3	+	272216	277749	272240	277567
sb36788.1	PB.15928.1	-	415051	417977	415056	417976
sb36800.1	PB.15931.2	-	436439	438741	436535	438629
sb32739.3	PB.15961.3	-	516565	519901	516565	519894
sb32739.1	PB.15961.3	-	516565	519901	516565	519894
sb32742.1	PB.15962.1	+	546970	551010	547613	550385
sb38117.3	PB.15973.1	+	156925	182080	156933	179232
sb38117.4	PB.15973.1	+	156925	182080	156933	179965
sb18545.1	PB.15983.3	+	82883	101569	82902	101138
sb18583.1	PB.15986.1	+	105221	106649	105245	106515
sb18550.5	PB.15999.3	-	239387	255603	243411	254352
sb20842.1	PB.16046.1	-	221764	224802	222037	224727
sb20890.1	PB.16049.2	-	242376	244319	243468	244085
sb22377.2	PB.16074.1	+	26136	29729	26285	29694
sb22382.1	PB.16085.2	-	187491	192880	187748	192282
sb22399.5	PB.16089.1	-	372198	377124	373483	376979
sb22398.1	PB.16092.1	+	417735	422910	417828	422895
sb22374.5	PB.16106.1	+	730000	740470	730000	737912
sb22330.1	PB.16108.2	-	745961	749902	746412	749700
sb20787.1	PB.16122.5	+	41285	47627	41372	44506
sb20797.1	PB.16143.3	+	240843	244925	241725	244621
sb34756.1	PB.16152.1	+	38904	41282	38981	41099
sb34748.1	PB.16154.3	+	130672	132814	130685	132423
sb25223.1	PB.16182.1	-	17918	21354	20880	21290
sb22315.1	PB.16213.3	-	94533	103062	97657	103041
sb27526.1	PB.16216.2	+	81657	82746	81657	82743
sb27532.1	PB.16228.1	+	349126	354361	349131	354343
sb27532.3	PB.16228.1	+	349126	354361	349131	354343
sb12510.3	PB.16258.1	-	198461	210660	199498	209050
sb12520.5	PB.16263.6	+	614230	621754	617722	621255
sb28583.1	PB.16283.1	-	75707	83988	80254	81966
sb28595.1	PB.16287.3	-	120180	126499	120461	126311
sb28607.1	PB.16295.1	-	454886	456551	454965	456531
sb28630.1	PB.16298.1	+	553726	561481	553734	561112
sb34358.1	PB.16310.1	-	71556	75534	71556	75528
sb34401.1	PB.16319.1	-	159963	164869	160173	164687
sb34341.1	PB.16332.2	+	429533	444057	433143	443790
sb34341.2	PB.16332.2	+	429533	444057	435859	444057
sb34404.1	PB.16335.1	+	454459	458492	455802	458448
sb34322.1	PB.16336.1	+	459394	461604	459824	461279
sb34151.1	PB.16339.1	-	483390	484413	483478	484400
sb34297.1	PB.16344.6	-	548339	553577	548698	553503
sb34225.1	PB.16355.31	+	778657	782863	778771	782414
sb34390.1	PB.16361.7	+	788782	795139	788932	794757
sb34229.1	PB.16374.2	-	875923	881395	875995	881020
sb34367.6	PB.16386.4	-	982399	986536	983973	986514
sb34218.1	PB.16401.2	+	1126176	1130952	1126196	1130794
sb34203.1	PB.16414.1	+	1249420	1250032	1249485	1249782
sb34307.1	PB.16426.2	-	1332193	1336189	1332263	1336166
sb34381.4	PB.16445.1	-	1522674	1527619	1522677	1526696
sb34381.2	PB.16445.1	-	1522674	1527619	1523237	1526696
sb34255.1	PB.16449.1	-	1666856	1668971	1667118	1668900
sb34392.1	PB.16451.2	+	1685024	1689205	1685930	1688637
sb34389.1	PB.16457.3	+	1733463	1735222	1733496	1734081
sb34371.1	PB.16477.3	-	1918241	1928287	1922342	1928237
sb34204.8	PB.16484.1	+	2010157	2015493	2010258	2015425
sb34204.6	PB.16484.1	+	2010157	2015493	2010258	2015425
sb34221.3	PB.16495.1	-	2111017	2113311	2111019	2113286
sb34360.1	PB.16514.1	-	2244187	2246534	2244189	2246524
sb21368.1	PB.16518.2	+	169877	173359	169943	173114
sb21370.1	PB.16522.1	+	379625	382829	379716	382771
sb21344.1	PB.16525.1	+	459500	468605	459563	463000
sb21362.1	PB.16525.1	+	459500	468605	463079	468421
sb36462.1	PB.16531.1	-	5225	7463	5593	7340
sb30036.1	PB.16569.1	+	255975	262969	256071	262901
sb30068.1	PB.16581.1	+	502289	505967	502305	505934
sb30068.2	PB.16581.1	+	502289	505967	502305	505934
sb30066.2	PB.16586.2	+	570254	579544	570273	578717
sb30035.1	PB.16597.2	-	627937	630375	628020	630080
sb30035.2	PB.16597.2	-	627937	630375	628456	630082
sb30117.1	PB.16599.1	-	657021	660830	657803	660727
sb30125.1	PB.16600.2	+	667129	672134	667228	671852
sb30033.2	PB.16604.2	-	699597	701908	699597	701668
sb30118.1	PB.16606.1	+	724199	725529	724217	725525
sb30107.1	PB.16634.14	+	1136909	1140681	1137591	1140565
sb30059.1	PB.16639.1	+	1161588	1167440	1161791	1167440
sb30059.2	PB.16639.1	+	1161588	1167440	1161791	1167440
sb37036.1	PB.16646.1	-	12601	17346	12734	16805
sb32256.3	PB.16651.2	-	20449	30175	20464	30024
sb32256.4	PB.16651.2	-	20449	30175	23177	30024
sb32264.1	PB.16668.1	+	273648	277651	275314	277396
sb32248.1	PB.16675.1	-	319627	324252	320211	324033
sb32276.1	PB.16688.1	+	602402	606891	602506	606671
sb32394.2	PB.16701.1	-	700042	704086	700043	704036
sb32394.1	PB.16701.1	-	700042	704086	700043	704036
sb32294.1	PB.16714.2	-	798847	800492	798861	800488
sb32228.1	PB.16722.1	-	972348	974426	972740	974413
sb32348.2	PB.16724.1	+	982184	987189	982369	985210
sb32344.5	PB.16744.1	+	1454819	1472433	1457972	1462373
sb32323.1	PB.16745.3	-	1472774	1476691	1472881	1476670
sb32232.1	PB.16748.1	+	1536546	1541125	1538320	1540680
sb32375.1	PB.16748.1	+	1536546	1541125	1536695	1537994
sb32192.1	PB.16753.2	+	1582391	1599663	1582407	1599649
sb32307.1	PB.16764.3	-	1682999	1688171	1683357	1688073
sb32380.1	PB.16793.1	+	1991323	1995663	1991438	1993483
sb32243.1	PB.16801.1	+	2109983	2113734	2109992	2113684
sb32334.1	PB.16815.1	-	2218430	2222445	2218708	2222394
sb32263.1	PB.16825.2	+	2341668	2344456	2341754	2344197
sb20727.1	PB.16835.1	+	166794	171733	167864	169727
sb20721.6	PB.16842.5	-	328992	340042	329037	333854
sb20775.2	PB.16850.4	+	485471	492141	486335	491364
sb20775.1	PB.16850.4	+	485471	492141	486335	491364
sb20749.1	PB.16866.2	-	778162	782476	778198	782459
sb20738.10	PB.16867.1	+	804761	818078	804761	818047
sb20738.5	PB.16867.1	+	804761	818078	804761	818047
sb20734.1	PB.16870.1	+	865708	891813	865762	891617
sb28707.1	PB.16881.2	+	305691	418154	416235	417939
sb28675.1	PB.16890.2	+	506146	509595	506166	509493
sb28675.2	PB.16890.2	+	506146	509595	506153	509493
sb28680.1	PB.16891.1	-	509560	515370	509571	515317
sb28732.1	PB.16898.2	-	601553	603311	601793	603112
sb28710.1	PB.16900.3	+	631483	633043	631569	632923
sb28715.1	PB.16903.2	+	727171	747191	727278	747092
sb28692.3	PB.16905.1	+	772709	778994	772719	778905
sb28695.1	PB.16910.4	+	792226	794004	793040	793396
sb28723.1	PB.16912.1	-	833743	835568	834989	835369
sb24842.1	PB.16917.1	-	51654	55034	51867	54545
sb24856.1	PB.16921.4	-	90466	93907	90648	93678
sb24848.1	PB.16922.2	+	98962	100587	99404	100251
sb19309.1	PB.16995.6	+	6010	10025	6077	9670
sb19310.1	PB.16996.4	+	10960	18797	14115	17995
sb29593.5	PB.17012.2	+	182273	185724	182285	185159
sb29558.1	PB.17029.1	+	367644	370123	368023	369981
sb29636.1	PB.17033.1	-	389929	392639	390170	392447
sb29617.1	PB.17036.1	-	401964	405949	402430	405810
sb29574.1	PB.17039.1	+	420087	422832	420107	422589
sb29576.1	PB.17041.1	+	423353	424717	423791	424507
sb29616.1	PB.17065.3	-	620932	622806	621055	622773
sb31042.1	PB.17071.4	+	126855	131486	126867	131476
sb31050.1	PB.17072.1	-	131634	135200	131663	135197
sb31069.1	PB.17080.1	+	297219	299482	297255	299201
sb31064.3	PB.17091.2	+	447238	450021	447254	449992
sb31064.1	PB.17091.2	+	447238	450021	447254	449896
sb12125.1	PB.17118.1	+	39406	41815	39579	41491
[truncated: 237 more rows]

## Sheet: Citrus clementina
Reference ID	Major isoform ID from ONT	Stand	Start site of ONT	End site of ONT	Start site of reference	End site of reference
Ciclev10007306m.1	PB.2.1	+	42832	54775	43794	52980
Ciclev10010266m.1	PB.4.95	+	200283	201656	200332	201174
Ciclev10007631m.1	PB.5.1	-	74447	82619	74895	82329
Ciclev10009279m.1	PB.20.1	+	289883	291887	290289	291872
Ciclev10009280m.1	PB.20.1	+	289883	291887	290289	291872
Ciclev10007859m.1	PB.21.2	-	302406	306744	302653	306653
Ciclev10009860m.1	PB.25.28	-	325267	331079	326166	328950
Ciclev10009943m.1	PB.25.28	-	325267	331079	326166	328950
Ciclev10008541m.1	PB.26.2	+	332311	339135	332444	339109
Ciclev10008542m.1	PB.26.2	+	332311	339135	333008	339109
Ciclev10008476m.1	PB.33.3	+	385469	388180	385469	388179
Ciclev10008814m.1	PB.40.1	-	435457	440891	435484	440855
Ciclev10009060m.1	PB.40.1	-	435457	440891	435484	440855
Ciclev10007898m.1	PB.43.3	-	448770	452508	448785	452457
Ciclev10008399m.1	PB.43.3	-	448770	452508	448785	452457
Ciclev10008681m.1	PB.46.1	+	487126	489201	487184	489198
Ciclev10009845m.1	PB.49.2	-	509918	510719	510073	510595
Ciclev10007643m.1	PB.51.3	-	521008	524134	521632	524099
Ciclev10010159m.1	PB.58.1	+	577454	581381	577735	581006
Ciclev10007641m.1	PB.61.1	-	584236	588218	584265	587895
Ciclev10008929m.1	PB.62.3	-	592620	595904	592653	595889
Ciclev10008934m.1	PB.62.3	-	592620	595904	592653	595671
Ciclev10009646m.1	PB.68.1	+	729413	733311	729434	733112
Ciclev10010214m.1	PB.72.1	-	746233	752104	746712	751952
Ciclev10010730m.1	PB.87.4	-	870844	878325	872449	878303
Ciclev10010834m.1	PB.89.1	+	881837	883812	881842	883786
Ciclev10010556m.1	PB.99.4	+	922781	928643	924503	928537
Ciclev10009999m.1	PB.102.1	-	936779	939335	936819	939301
Ciclev10008491m.1	PB.107.60	+	1005747	1010158	1005747	1010149
Ciclev10009192m.1	PB.107.60	+	1005747	1010158	1005747	1009152
Ciclev10008650m.1	PB.107.60	+	1005747	1010158	1005747	1010149
Ciclev10009649m.1	PB.110.1	-	982745	983697	982762	983693
Ciclev10010832m.1	PB.112.2	-	1010549	1014651	1011627	1012526
Ciclev10008815m.1	PB.114.2	-	1021079	1023804	1021237	1023791
Ciclev10010331m.1	PB.133.1	+	1180148	1197780	1183012	1197627
Ciclev10010729m.1	PB.135.1	-	1216719	1222987	1219662	1222959
Ciclev10009593m.1	PB.144.1	-	1257667	1258658	1257676	1258596
Ciclev10007276m.1	PB.153.5	+	1440442	1447291	1440556	1447132
Ciclev10010421m.1	PB.159.5	-	1488805	1499548	1489051	1495972
Ciclev10007597m.1	PB.163.3	+	1524400	1528009	1524420	1527971
Ciclev10009082m.1	PB.164.1	+	1529744	1532914	1529755	1532900
Ciclev10007910m.1	PB.169.1	-	1550192	1553830	1550195	1553253
Ciclev10009763m.1	PB.171.1	+	1559173	1561115	1559218	1561070
Ciclev10009967m.1	PB.171.1	+	1559173	1561115	1560215	1561070
Ciclev10009476m.1	PB.174.1	-	1604914	1608075	1604942	1607921
Ciclev10008607m.1	PB.175.2	-	1608246	1612744	1608395	1612445
Ciclev10010145m.1	PB.191.1	-	1710326	1712851	1711485	1712774
Ciclev10007508m.1	PB.193.1	+	1732203	1739366	1732230	1739359
Ciclev10007629m.1	PB.193.1	+	1732203	1739366	1732230	1739359
Ciclev10009702m.1	PB.206.1	-	1817923	1821249	1817929	1821205
Ciclev10010636m.1	PB.212.1	+	1937496	1940695	1937509	1940005
Ciclev10009886m.1	PB.218.1	+	1981529	1982469	1981543	1982426
Ciclev10008501m.1	PB.219.1	+	2005380	2009308	2005591	2009207
Ciclev10010768m.1	PB.224.4	-	2033607	2037628	2034517	2037531
Ciclev10010610m.1	PB.226.1	+	2046407	2047343	2046475	2046988
Ciclev10009760m.1	PB.228.1	-	2082588	2083723	2082634	2083700
Ciclev10007521m.1	PB.234.1	+	2124238	2127316	2124313	2127315
Ciclev10010442m.1	PB.237.2	+	2139692	2144230	2140346	2141955
Ciclev10008711m.1	PB.240.2	-	2173896	2176931	2173896	2176927
Ciclev10007595m.1	PB.243.3	-	2200353	2205699	2200405	2205620
Ciclev10008045m.1	PB.244.2	-	2211217	2213731	2211678	2213570
Ciclev10009811m.1	PB.255.1	+	2444964	2445665	2444996	2445654
Ciclev10010426m.1	PB.258.1	+	2492401	2494491	2492452	2494280
Ciclev10008945m.1	PB.260.2	-	2508982	2511807	2509193	2511727
Ciclev10008244m.1	PB.260.2	-	2508982	2511807	2509193	2511727
Ciclev10008370m.1	PB.261.1	-	2512155	2517535	2512163	2517523
Ciclev10008360m.1	PB.261.1	-	2512155	2517535	2512163	2517523
Ciclev10009578m.1	PB.263.1	+	2528160	2531197	2528278	2530379
Ciclev10009693m.1	PB.263.1	+	2528160	2531197	2528278	2531011
Ciclev10009627m.1	PB.263.1	+	2528160	2531197	2528278	2530587
Ciclev10009098m.1	PB.272.2	+	2578523	2582302	2578557	2582000
Ciclev10008908m.1	PB.274.1	-	2599781	2603385	2599957	2603377
Ciclev10010703m.1	PB.279.1	+	2638628	2645262	2638873	2642110
Ciclev10007225m.1	PB.286.1	-	2682790	2707128	2682800	2707083
Ciclev10010486m.1	PB.287.2	+	2711418	2715755	2711449	2715349
Ciclev10007839m.1	PB.298.1	-	2750915	2761939	2757989	2761195
Ciclev10009403m.1	PB.310.1	-	2844704	2847148	2844906	2847136
Ciclev10009372m.1	PB.312.3	-	2874373	2876899	2874374	2876666
Ciclev10007316m.1	PB.316.2	+	2898672	2905245	2899663	2905240
Ciclev10010704m.1	PB.318.4	-	2910831	2914620	2911280	2914037
Ciclev10010490m.1	PB.319.1	-	2915926	2918127	2916046	2918030
Ciclev10007989m.1	PB.320.2	-	2918487	2922400	2918531	2922318
Ciclev10010011m.1	PB.324.1	-	2941448	2943088	2941462	2943030
Ciclev10010051m.1	PB.327.3	-	2951341	2955185	2954356	2954931
Ciclev10007892m.1	PB.331.1	-	2981614	2984678	2981716	2984571
Ciclev10007348m.1	PB.334.3	-	2990289	2996175	2990297	2996152
Ciclev10008306m.1	PB.335.2	+	2997421	3001284	2997513	3001226
Ciclev10008303m.1	PB.335.2	+	2997421	3001284	2997513	3001226
Ciclev10008305m.1	PB.335.2	+	2997421	3001284	2997513	3001226
Ciclev10009294m.1	PB.342.2	+	3070336	3071903	3070377	3071739
Ciclev10007698m.1	PB.347.1	+	3125129	3128544	3125594	3128287
Ciclev10009557m.1	PB.348.1	+	3133140	3136045	3133203	3136004
Ciclev10007340m.1	PB.355.1	+	3229977	3235439	3230047	3235228
Ciclev10007947m.1	PB.357.2	-	3236691	3242326	3238459	3242326
Ciclev10008071m.1	PB.358.1	-	3243418	3246124	3243424	3246117
Ciclev10010039m.1	PB.360.1	+	3258447	3261677	3258479	3261672
Ciclev10010686m.1	PB.375.4	+	3426386	3433645	3426407	3433286
Ciclev10009158m.1	PB.377.1	+	3441464	3444316	3442376	3444018
Ciclev10010761m.1	PB.380.2	+	3468788	3472363	3468881	3472058
Ciclev10007803m.1	PB.382.3	+	3478237	3502268	3496828	3502192
Ciclev10010744m.1	PB.382.9	+	3487039	3488261	3487869	3488139
Ciclev10008181m.1	PB.385.1	+	3521287	3525824	3521485	3525524
Ciclev10009788m.1	PB.388.2	+	3547244	3549288	3547254	3549242
Ciclev10009928m.1	PB.388.2	+	3547244	3549288	3547254	3549242
Ciclev10008057m.1	PB.396.10	+	3603660	3608915	3604904	3608662
Ciclev10009841m.1	PB.400.4	+	3647534	3651194	3647539	3649960
Ciclev10009918m.1	PB.417.1	-	3750175	3752032	3750239	3752032
Ciclev10007991m.1	PB.423.1	+	3785627	3789928	3785661	3789587
Ciclev10010212m.1	PB.427.1	-	3803040	3807205	3803268	3805585
Ciclev10010166m.1	PB.433.2	-	3877406	3881252	3877898	3878919
Ciclev10010268m.1	PB.435.2	-	3882854	3885605	3882983	3885580
Ciclev10010193m.1	PB.437.1	-	3885912	3893943	3887082	3893799
Ciclev10010334m.1	PB.441.91	-	3977820	3983384	3979842	3983332
Ciclev10008419m.1	PB.444.1	-	4024065	4027085	4024079	4027074
Ciclev10009178m.1	PB.447.1	+	4036214	4038995	4036231	4038959
Ciclev10007723m.1	PB.449.2	+	4050218	4052501	4050231	4052482
Ciclev10007899m.1	PB.459.1	-	4109699	4113245	4109717	4112533
Ciclev10007837m.1	PB.459.1	-	4109699	4113245	4109717	4112564
Ciclev10007827m.1	PB.460.1	+	4119703	4122526	4119709	4122521
Ciclev10008822m.1	PB.467.2	-	4163175	4167321	4163202	4166973
Ciclev10008137m.1	PB.475.1	-	4227974	4231860	4228015	4231637
Ciclev10008403m.1	PB.475.1	-	4227974	4231860	4228015	4231637
Ciclev10007259m.1	PB.478.11	-	4243533	4257324	4243845	4257303
Ciclev10009475m.1	PB.479.1	+	4259392	4260560	4259475	4260548
Ciclev10009846m.1	PB.488.2	+	4336933	4340537	4337646	4340473
Ciclev10009823m.1	PB.488.2	+	4336933	4340537	4337646	4340473
Ciclev10007561m.1	PB.489.1	-	4343812	4351154	4343812	4351112
Ciclev10008549m.1	PB.492.1	+	4379536	4382011	4379881	4381807
Ciclev10009447m.1	PB.504.1	+	4491109	4492404	4491276	4492240
Ciclev10009083m.1	PB.505.2	+	4505169	4507992	4505252	4507917
Ciclev10009737m.1	PB.507.3	+	4534151	4535287	4534161	4535260
Ciclev10009725m.1	PB.507.3	+	4534151	4535287	4534161	4535260
Ciclev10008932m.1	PB.511.1	-	4541658	4543987	4541676	4543982
Ciclev10007244m.1	PB.512.3	-	4545400	4568202	4545401	4563382
Ciclev10008851m.1	PB.532.2	-	4747910	4750695	4747930	4750674
Ciclev10008122m.1	PB.536.1	-	4775548	4777316	4775564	4777305
Ciclev10010021m.1	PB.538.3	-	4845736	4849707	4849147	4849702
Ciclev10008839m.1	PB.540.1	+	4851966	4855163	4851970	4855156
Ciclev10009255m.1	PB.542.1	-	4861364	4866302	4861412	4866144
Ciclev10008446m.1	PB.546.1	+	4885438	4891090	4885529	4889752
Ciclev10008688m.1	PB.546.1	+	4885438	4891090	4885529	4889752
Ciclev10009973m.1	PB.549.1	+	4927315	4929466	4927380	4929396
Ciclev10010791m.1	PB.552.1	-	4971570	4972620	4971923	4972522
Ciclev10008036m.1	PB.557.2	-	4991951	4994907	4991984	4994456
Ciclev10008096m.1	PB.573.2	-	5067061	5069655	5067104	5069631
Ciclev10007693m.1	PB.576.3	-	5101163	5104658	5101183	5104636
Ciclev10008435m.1	PB.586.4	-	5193906	5198873	5194085	5198860
Ciclev10008805m.1	PB.592.1	-	5276516	5280088	5276923	5280083
Ciclev10007575m.1	PB.602.4	-	5388468	5396917	5388562	5392710
Ciclev10010514m.1	PB.617.2	-	5649948	5655695	5650217	5655629
Ciclev10008775m.1	PB.618.1	-	5686867	5689809	5686985	5689140
Ciclev10007666m.1	PB.626.2	-	6169430	6178259	6169621	6178216
Ciclev10010340m.1	PB.633.5	+	6245126	6247386	6245182	6245493
Ciclev10010418m.1	PB.633.11	+	6288409	6291948	6289740	6291636
Ciclev10007939m.1	PB.638.1	+	6388562	6391139	6388570	6391033
Ciclev10009718m.1	PB.639.1	+	6391411	6393183	6391432	6393134
Ciclev10008039m.1	PB.642.1	+	6411930	6416045	6412027	6416004
Ciclev10008703m.1	PB.642.1	+	6411930	6416045	6412027	6416004
Ciclev10007670m.1	PB.643.1	+	6420684	6425296	6420804	6425294
Ciclev10007326m.1	PB.648.4	-	6430295	6437246	6430425	6437092
Ciclev10009440m.1	PB.649.4	-	6444522	6447201	6444588	6447194
Ciclev10007776m.1	PB.650.8	+	6448655	6452583	6448711	6452516
Ciclev10007781m.1	PB.650.8	+	6448655	6452583	6448711	6452516
Ciclev10008857m.1	PB.651.1	+	6452775	6455137	6452792	6455084
Ciclev10007416m.1	PB.659.1	-	6505835	6509584	6505837	6509558
Ciclev10010763m.1	PB.661.2	-	6585288	6587764	6587352	6587637
Ciclev10007795m.1	PB.663.1	-	6609747	6616718	6610591	6616627
Ciclev10008156m.1	PB.666.1	-	6644067	6646284	6644077	6646249
Ciclev10009743m.1	PB.668.2	-	6655841	6657753	6655987	6657753
Ciclev10009744m.1	PB.668.2	-	6655841	6657753	6656072	6657753
Ciclev10008732m.1	PB.680.4	-	7016413	7020781	7016413	7020773
Ciclev10007350m.1	PB.693.2	+	7213194	7218121	7213254	7218074
Ciclev10007542m.1	PB.697.2	+	7284445	7293709	7284483	7293628
Ciclev10007632m.1	PB.700.2	+	7359979	7369310	7359982	7369305
Ciclev10008594m.1	PB.714.2	-	7696628	7700801	7697420	7700750
Ciclev10009950m.1	PB.719.1	-	7737638	7741134	7737685	7741121
Ciclev10009951m.1	PB.719.1	-	7737638	7741134	7737685	7741121
Ciclev10009945m.1	PB.719.1	-	7737638	7741134	7737685	7741121
Ciclev10009944m.1	PB.719.1	-	7737638	7741134	7737685	7741121
Ciclev10010139m.1	PB.727.2	+	7842751	7844068	7843073	7844026
Ciclev10008282m.1	PB.728.2	+	7849216	7851395	7849233	7851354
Ciclev10010616m.1	PB.729.1	-	7860105	7863518	7860508	7863374
Ciclev10007924m.1	PB.733.3	+	7903469	7910554	7904285	7910533
Ciclev10009877m.1	PB.737.2	-	8008484	8010507	8008509	8010469
Ciclev10009327m.1	PB.738.5	-	8015350	8020208	8015798	8020208
Ciclev10008480m.1	PB.739.1	+	8030316	8033278	8030494	8032956
Ciclev10009123m.1	PB.745.1	+	8063488	8066062	8063530	8066056
Ciclev10010579m.1	PB.747.1	-	8074492	8079634	8076058	8079030
Ciclev10010661m.1	PB.749.1	+	8119762	8121887	8119803	8121729
Ciclev10007750m.1	PB.754.7	-	8167349	8170821	8167390	8170757
Ciclev10009402m.1	PB.758.1	+	8359038	8362732	8359141	8362578
Ciclev10008406m.1	PB.760.1	+	8369380	8372826	8369580	8372813
Ciclev10010146m.1	PB.773.1	+	8588796	8599719	8588920	8599298
Ciclev10010805m.1	PB.774.1	+	8601036	8603449	8601166	8603225
Ciclev10008698m.1	PB.777.7	+	8623544	8627708	8623592	8627692
Ciclev10010570m.1	PB.781.1	-	8681594	8686159	8681800	8686022
Ciclev10010252m.1	PB.782.1	-	8696291	8697799	8696476	8697796
Ciclev10009919m.1	PB.783.2	-	8698556	8701746	8698643	8701746
Ciclev10010010m.1	PB.783.2	-	8698556	8701746	8699521	8701746
Ciclev10008497m.1	PB.785.1	+	8812338	8816623	8812353	8816597
Ciclev10009006m.1	PB.785.1	+	8812338	8816623	8812353	8816597
Ciclev10007935m.1	PB.788.1	+	8830276	8834183	8830289	8834085
Ciclev10009015m.1	PB.789.2	-	8822794	8826340	8822834	8826308
Ciclev10008884m.1	PB.792.1	+	8865213	8868716	8865236	8868708
Ciclev10010231m.1	PB.806.1	-	9292572	9294220	9292608	9294211
Ciclev10008994m.1	PB.810.1	-	9300776	9304559	9300782	9304559
Ciclev10009373m.1	PB.813.2	-	9321911	9325495	9321920	9325462
Ciclev10008456m.1	PB.815.1	+	9358317	9362493	9358334	9362478
Ciclev10007573m.1	PB.821.1	+	9428836	9434752	9428841	9434694
Ciclev10007628m.1	PB.821.1	+	9428836	9434752	9428841	9434694
Ciclev10007531m.1	PB.821.1	+	9428836	9434752	9428841	9434694
Ciclev10010815m.1	PB.822.1	-	9451980	9455335	9452153	9455317
Ciclev10008090m.1	PB.825.1	-	9604321	9611194	9605198	9611169
Ciclev10008280m.1	PB.825.1	-	9604321	9611194	9605198	9611169
Ciclev10010087m.1	PB.826.1	-	9666064	9668606	9666064	9668524
Ciclev10007992m.1	PB.833.1	+	9912817	9915442	9912914	9915380
Ciclev10008410m.1	PB.855.1	+	10946284	10961638	10946316	10949617
Ciclev10007265m.1	PB.863.1	+	11098698	11111700	11099017	11111328
Ciclev10008579m.1	PB.870.3	-	11230990	11238144	11232482	11237918
Ciclev10010808m.1	PB.877.5	-	11516157	11518859	11516459	11518804
Ciclev10007325m.1	PB.878.2	+	11523045	11543559	11524305	11532757
Ciclev10010443m.1	PB.878.2	+	11523045	11543559	11537148	11543011
Ciclev10007295m.1	PB.885.7	-	11936571	11954131	11936871	11954016
Ciclev10009346m.1	PB.886.1	+	12006766	12009564	12006766	12009517
Ciclev10010492m.1	PB.888.4	+	12045229	12048075	12045357	12047858
Ciclev10008657m.1	PB.891.3	-	12277891	12282523	12277893	12282510
Ciclev10010796m.1	PB.899.3	-	12802363	12810704	12807597	12808725
Ciclev10007673m.1	PB.901.3	-	12900256	12903431	12900392	12903395
Ciclev10009503m.1	PB.906.4	+	12972526	12977587	12972605	12977393
Ciclev10008504m.1	PB.908.8	+	13035700	13087415	13063201	13068419
Ciclev10009360m.1	PB.908.8	+	13035700	13087415	13084518	13087281
Ciclev10008209m.1	PB.917.2	-	13148547	13158736	13148795	13158466
Ciclev10008367m.1	PB.917.2	-	13148547	13158736	13148795	13158466
Ciclev10008525m.1	PB.917.2	-	13148547	13158736	13149022	13158466
Ciclev10008350m.1	PB.918.1	-	13194315	13198043	13194348	13198000
Ciclev10009221m.1	PB.933.13	-	14097728	14104996	14098143	14104996
Ciclev10009086m.1	PB.933.13	-	14097728	14104996	14098143	14104996
Ciclev10009528m.1	PB.933.13	-	14097728	14104996	14100228	14104996
Ciclev10007619m.1	PB.941.1	-	14411900	14415530	14412071	14415252
Ciclev10007782m.1	PB.945.1	-	14527744	14535298	14527801	14535285
Ciclev10008499m.1	PB.947.5	+	14592247	14597352	14592248	14596429
Ciclev10008010m.1	PB.947.5	+	14592247	14597352	14592248	14596429
Ciclev10010807m.1	PB.950.1	-	14639379	14641778	14639719	14641770
Ciclev10008909m.1	PB.951.1	-	14652497	14654752	14652520	14654663
Ciclev10010603m.1	PB.952.2	+	14663604	14669497	14663756	14668278
Ciclev10008533m.1	PB.961.1	+	14862309	14871429	14862508	14866666
Ciclev10008870m.1	PB.967.1	-	14993045	14997660	14993046	14997653
Ciclev10008583m.1	PB.978.1	+	15710757	15714368	15710757	15714366
Ciclev10008185m.1	PB.979.2	+	15740835	15743707	15740851	15743678
Ciclev10010809m.1	PB.988.1	+	15875265	15879921	15875751	15879724
Ciclev10010132m.1	PB.995.1	-	15990801	15993005	15990902	15992556
Ciclev10008721m.1	PB.1017.2	+	16451096	16456501	16451114	16456491
Ciclev10009636m.1	PB.1029.1	+	16696977	16699693	16696979	16699623
Ciclev10007798m.1	PB.1033.4	+	16735855	16738895	16735860	16738877
Ciclev10010717m.1	PB.1038.2	-	16768856	16772379	16769542	16771983
Ciclev10009879m.1	PB.1048.1	-	17188008	17189398	17188025	17189271
Ciclev10008140m.1	PB.1055.1	+	17308550	17311329	17308566	17311235
Ciclev10010228m.1	PB.1057.2	+	17358764	17362746	17359318	17362476
Ciclev10007467m.1	PB.1065.2	-	17427967	17432559	17428190	17432539
Ciclev10007616m.1	PB.1075.2	-	17514381	17522560	17514390	17522560
Ciclev10007617m.1	PB.1075.2	-	17514381	17522560	17514390	17522560
Ciclev10007828m.1	PB.1076.1	+	17529626	17534845	17529726	17534811
Ciclev10008024m.1	PB.1082.2	+	17704693	17711644	17704706	17711562
Ciclev10008854m.1	PB.1084.2	+	17784529	17802574	17784844	17792262
Ciclev10009229m.1	PB.1090.1	+	17879964	17882895	17879966	17882892
Ciclev10007637m.1	PB.1094.1	+	17987161	17993033	17987193	17993013
Ciclev10010411m.1	PB.1095.4	-	17993615	17999188	17994012	17994684
Ciclev10010785m.1	PB.1095.4	-	17993615	17999188	17996435	17998564
Ciclev10008120m.1	PB.1105.1	+	18058405	18065615	18058468	18065507
Ciclev10008574m.1	PB.1105.1	+	18058405	18065615	18058468	18062523
Ciclev10009639m.1	PB.1112.2	-	18140594	18142122	18140596	18142122
Ciclev10009302m.1	PB.1128.1	+	18482155	18491980	18482168	18486041
Ciclev10009993m.1	PB.1129.1	-	18540902	18543354	18540964	18543354
Ciclev10010022m.1	PB.1129.1	-	18540902	18543354	18540964	18543354
Ciclev10010289m.1	PB.1130.1	-	18544232	18545891	18544573	18545801
Ciclev10010245m.1	PB.1131.2	-	18565318	18567861	18566369	18567833
Ciclev10009573m.1	PB.1132.1	+	18569230	18571017	18569232	18571013
Ciclev10010014m.1	PB.1136.1	-	18709713	18711368	18709721	18711349
Ciclev10010584m.1	PB.1139.1	+	18762538	18765442	18763580	18765093
Ciclev10007579m.1	PB.1140.3	-	18766405	18774748	18766406	18774710
Ciclev10010507m.1	PB.1141.10	+	18788157	18793245	18788222	18793080
Ciclev10010257m.1	PB.1161.1	-	19281507	19284542	19281525	19284088
Ciclev10010233m.1	PB.1162.1	+	19298892	19303550	19301048	19302975
Ciclev10007645m.1	PB.1175.2	-	19595634	19598975	19595684	19598862
Ciclev10007817m.1	PB.1175.2	-	19595634	19598975	19595684	19598862
Ciclev10007315m.1	PB.1180.1	+	19672519	19679460	19673467	19677559
Ciclev10010321m.1	PB.1184.1	+	19774213	19778088	19774611	19778009
Ciclev10009316m.1	PB.1187.2	+	19869453	19881279	19879590	19881031
Ciclev10008228m.1	PB.1193.1	-	20010113	20012810	20010652	20012710
Ciclev10008307m.1	PB.1194.1	+	20022650	20027213	20022672	20026977
Ciclev10009710m.1	PB.1198.3	+	20063969	20065199	20063996	20065196
Ciclev10009866m.1	PB.1206.1	+	20170930	20172086	20170970	20172066
Ciclev10010750m.1	PB.1216.1	+	20482736	20487944	20482907	20483685
Ciclev10009865m.1	PB.1217.1	+	20488462	20489759	20488462	20489759
Ciclev10010684m.1	PB.1218.3	-	20519441	20525034	20520064	20524530
Ciclev10008545m.1	PB.1234.1	-	20890709	20910261	20890731	20894434
Ciclev10008642m.1	PB.1238.37	+	21028524	21030859	21028524	21030855
Ciclev10010415m.1	PB.1240.2	-	21017163	21021679	21017332	21018096
Ciclev10009420m.1	PB.1249.1	+	21317418	21318463	21317418	21318453
Ciclev10008777m.1	PB.1251.1	+	21325813	21329131	21325880	21329103
Ciclev10007907m.1	PB.1268.2	-	21506748	21511927	21506751	21511900
Ciclev10008272m.1	PB.1270.1	-	21526603	21535363	21532563	21534472
Ciclev10010183m.1	PB.1273.2	+	21673606	21676616	21673901	21674869
Ciclev10010283m.1	PB.1274.2	-	21666052	21669119	21666335	21667825
Ciclev10010578m.1	PB.1277.1	+	21734818	21738454	21735819	21738095
Ciclev10008658m.1	PB.1296.2	-	21911609	21914687	21912244	21914523
Ciclev10007833m.1	PB.1302.2	-	21975136	21979306	21975141	21978743
Ciclev10009212m.1	PB.1305.1	+	21992955	21995129	21993131	21994952
Ciclev10010384m.1	PB.1309.2	-	22016166	22020516	22016234	22020444
Ciclev10007538m.1	PB.1313.1	+	22046899	22052831	22046982	22052791
Ciclev10007980m.1	PB.1319.1	+	22138301	22141622	22138397	22141621
Ciclev10010522m.1	PB.1321.3	+	22149647	22152724	22149811	22152338
Ciclev10010555m.1	PB.1327.1	+	22289852	22294572	22289913	22294246
Ciclev10007983m.1	PB.1332.2	+	22378841	22384159	22378859	22384122
Ciclev10008179m.1	PB.1332.2	+	22378841	22384159	22378859	22383404
Ciclev10008444m.1	PB.1335.3	+	22407273	22409858	22407412	22409529
Ciclev10008486m.1	PB.1338.3	+	22443399	22449127	22443442	22448835
Ciclev10009929m.1	PB.1339.8	+	22451794	22454270	22451861	22454183
Ciclev10008027m.1	PB.1357.5	-	22642581	22648078	22642660	22648078
Ciclev10007388m.1	PB.1360.5	-	22665978	22675671	22665983	22675655
Ciclev10010530m.1	PB.1363.4	+	22711550	22716096	22711668	22715696
Ciclev10008255m.1	PB.1368.1	+	22758700	22761812	22758712	22761740
Ciclev10008176m.1	PB.1373.1	+	22792868	22795080	22792920	22795069
Ciclev10007944m.1	PB.1382.1	+	22847359	22852110	22847397	22852110
Ciclev10008599m.1	PB.1385.1	-	22868349	22871348	22868534	22871331
Ciclev10007504m.1	PB.1386.1	-	22876035	22881060	22876218	22881016
Ciclev10007970m.1	PB.1391.1	+	22897217	22901929	22897218	22901872
Ciclev10010112m.1	PB.1393.1	-	22907147	22910054	22907149	22910024
Ciclev10007253m.1	PB.1399.8	-	22943028	22953699	22943036	22953648
Ciclev10009024m.1	PB.1409.1	+	23015837	23018263	23015967	23018242
Ciclev10007280m.1	PB.1411.3	-	23026237	23032086	23026294	23032032
Ciclev10008162m.1	PB.1416.1	-	23049594	23053570	23049613	23053555
Ciclev10007882m.1	PB.1420.4	+	23072996	23077672	23073033	23077659
Ciclev10009089m.1	PB.1421.1	+	23078239	23080145	23078360	23080007
Ciclev10009869m.1	PB.1426.1	-	23109675	23110963	23110013	23110928
Ciclev10010292m.1	PB.1443.1	-	23370708	23372829	23370939	23372640
Ciclev10010336m.1	PB.1444.1	-	23373450	23377303	23374195	23377234
Ciclev10008218m.1	PB.1452.3	+	23449386	23463260	23456083	23459416
Ciclev10008206m.1	PB.1453.2	+	23463782	23470916	23463843	23470911
Ciclev10010260m.1	PB.1460.2	-	23516085	23522141	23516666	23522116
Ciclev10010079m.1	PB.1467.1	+	23554110	23557057	23554125	23557055
Ciclev10010817m.1	PB.1485.1	-	23737337	23740372	23737549	23740299
Ciclev10008832m.1	PB.1491.2	+	23764332	23768886	23764337	23768786
Ciclev10009292m.1	PB.1491.2	+	23764332	23768886	23764337	23768786
Ciclev10007329m.1	PB.1500.1	+	23833679	23837600	23833803	23837179
Ciclev10008152m.1	PB.1502.1	+	23858116	23865081	23858134	23865081
Ciclev10008898m.1	PB.1508.1	+	24052197	24054912	24052197	24054905
Ciclev10009385m.1	PB.1519.2	-	24219420	24227203	24224244	24227187
Ciclev10010160m.1	PB.1521.4	+	24240344	24245651	24241503	24244805
Ciclev10007600m.1	PB.1532.2	-	24317380	24322334	24317384	24322316
Ciclev10008449m.1	PB.1542.1	-	24383592	24387987	24383594	24387969
Ciclev10007997m.1	PB.1542.1	-	24383592	24387987	24383594	24387969
Ciclev10009634m.1	PB.1545.1	-	24400144	24402661	24400222	24402626
Ciclev10008248m.1	PB.1550.1	+	24450645	24452825	24450868	24452705
Ciclev10010323m.1	PB.1556.1	-	24532813	24536731	24533064	24536628
Ciclev10008735m.1	PB.1561.2	-	24558982	24563217	24559623	24563040
Ciclev10009453m.1	PB.1580.1	-	24739214	24741182	24739227	24741152
Ciclev10007377m.1	PB.1589.1	+	24828872	24836731	24829793	24836678
Ciclev10010720m.1	PB.1595.1	+	24887331	24891091	24888293	24890920
Ciclev10008008m.1	PB.1596.1	+	24893583	24897649	24893716	24897647
Ciclev10010149m.1	PB.1598.1	+	24913837	24923578	24914885	24923422
Ciclev10010591m.1	PB.1600.1	-	24935297	24938845	24935569	24937990
Ciclev10007993m.1	PB.1603.1	-	24986844	24990134	24986848	24990044
Ciclev10008427m.1	PB.1611.1	-	25036971	25040430	25037028	25040414
Ciclev10008035m.1	PB.1644.1	-	25384136	25386651	25384529	25386604
Ciclev10010595m.1	PB.1645.2	+	25390575	25392452	25390739	25392395
Ciclev10010725m.1	PB.1651.1	-	25432893	25436366	25433171	25436203
Ciclev10010180m.1	PB.1660.1	-	25593695	25598972	25594037	25598957
Ciclev10007880m.1	PB.1673.2	+	25694634	25699099	25694700	25698959
Ciclev10009446m.1	PB.1677.2	-	25730865	25733208	25731007	25733094
Ciclev10007519m.1	PB.1686.5	-	25798669	25801999	25798690	25801889
Ciclev10009567m.1	PB.1690.2	-	25816827	25818472	25816949	25818472
Ciclev10007931m.1	PB.1694.2	-	25840485	25846080	25840537	25845890
Ciclev10007311m.1	PB.1697.3	-	25880822	25888121	25880824	25887976
Ciclev10008966m.1	PB.1703.1	+	25920782	25924077	25920809	25923185
Ciclev10007887m.1	PB.1727.1	-	26090507	26095667	26090516	26095522
Ciclev10008479m.1	PB.1727.1	-	26090507	26095667	26090516	26095522
Ciclev10007497m.1	PB.1729.2	+	26102139	26105227	26102196	26105224
Ciclev10009986m.1	PB.1739.1	-	26174589	26179116	26177619	26179078
Ciclev10007868m.1	PB.1740.2	-	26186987	26200133	26189199	26200039
Ciclev10007456m.1	PB.1743.3	-	26248343	26254184	26248371	26253868
Ciclev10010612m.1	PB.1744.1	-	26292456	26295081	26293512	26294624
Ciclev10007395m.1	PB.1745.2	-	26327507	26336484	26327610	26336293
Ciclev10010414m.1	PB.1749.2	-	26367038	26370985	26369592	26370951
Ciclev10007604m.1	PB.1758.7	+	26414598	26419076	26414607	26419009
Ciclev10007489m.1	PB.1763.2	+	26459695	26471411	26459701	26471409
Ciclev10009186m.1	PB.1765.1	-	26473622	26476784	26473624	26476630
Ciclev10008256m.1	PB.1768.1	+	26494041	26497776	26494070	26497694
Ciclev10008581m.1	PB.1771.1	+	26509518	26513213	26509536	26513207
Ciclev10008481m.1	PB.1775.2	+	26540961	26543371	26540979	26543321
Ciclev10008727m.1	PB.1778.1	-	26571756	26575832	26571816	26575812
Ciclev10008837m.1	PB.1778.1	-	26571756	26575832	26571816	26575812
Ciclev10007425m.1	PB.1784.1	+	26614895	26625016	26615112	26624993
Ciclev10007646m.1	PB.1784.1	+	26614895	26625016	26616819	26624993
Ciclev10009962m.1	PB.1795.1	-	26708362	26710489	26708387	26710444
Ciclev10008200m.1	PB.1796.3	-	26710727	26715131	26710908	26715016
Ciclev10010500m.1	PB.1798.1	-	26725559	26727318	26725788	26727306
Ciclev10010423m.1	PB.1800.2	+	26737614	26744640	26740822	26744016
Ciclev10007587m.1	PB.1802.2	-	26744946	26750763	26744973	26750726
Ciclev10007458m.1	PB.1806.2	-	26783037	26787367	26783040	26787341
Ciclev10007470m.1	PB.1808.1	+	26802497	26810481	26802787	26810465
Ciclev10007559m.1	PB.1808.1	+	26802497	26810481	26802787	26810465
Ciclev10008709m.1	PB.1819.2	-	26892987	26898640	26892992	26898413
Ciclev10008759m.1	PB.1819.2	-	26892987	26898640	26892992	26898413
Ciclev10010788m.1	PB.1820.1	+	26915285	26919082	26915372	26917713
Ciclev10009311m.1	PB.1828.2	+	26979356	26983461	26979382	26983460
Ciclev10007359m.1	PB.1829.1	-	27000660	27011606	27000665	27011542
Ciclev10007360m.1	PB.1829.1	-	27000660	27011606	27000665	27011542
Ciclev10007361m.1	PB.1829.1	-	27000660	27011606	27000665	27011542
Ciclev10008964m.1	PB.1831.1	+	27018756	27024179	27018776	27023085
Ciclev10010461m.1	PB.1832.1	+	27025367	27027754	27025454	27027577
Ciclev10008469m.1	PB.1839.1	-	27088280	27095396	27088284	27095331
Ciclev10008442m.1	PB.1839.1	-	27088280	27095396	27088284	27095331
Ciclev10008498m.1	PB.1839.1	-	27088280	27095396	27088284	27095331
Ciclev10007762m.1	PB.1842.1	+	27104312	27109772	27104323	27109731
Ciclev10009839m.1	PB.1844.1	+	27111396	27114297	27111412	27114276
Ciclev10008675m.1	PB.1853.1	-	27186900	27191589	27187045	27191517
Ciclev10008676m.1	PB.1853.1	-	27186900	27191589	27187335	27191517
Ciclev10009343m.1	PB.1859.1	-	27229282	27232074	27229293	27232045
Ciclev10008258m.1	PB.1886.2	-	27503963	27506206	27503996	27506104
Ciclev10009608m.1	PB.1891.1	+	27535287	27536789	27535287	27536764
Ciclev10009645m.1	PB.1892.1	+	27539944	27543401	27540015	27543337
Ciclev10007402m.1	PB.1899.1	+	27636571	27640550	27636799	27640535
Ciclev10007941m.1	PB.1905.1	+	27698930	27703623	27698934	27703620
Ciclev10010607m.1	PB.1913.3	-	27770559	27773025	27770705	27773003
Ciclev10008948m.1	PB.1914.2	+	27779761	27782507	27779802	27782364
Ciclev10008098m.1	PB.1934.1	-	27984427	27989638	27984615	27989566
Ciclev10008722m.1	PB.1937.3	-	28002877	28008715	28002881	28008684
Ciclev10008279m.1	PB.1942.1	+	28026827	28029061	28026842	28029049
Ciclev10010716m.1	PB.1944.1	+	28051570	28053575	28051738	28052129
Ciclev10009792m.1	PB.1953.1	+	28127657	28130601	28127731	28130521
Ciclev10009881m.1	PB.1953.1	+	28127657	28130601	28127731	28128648
Ciclev10007906m.1	PB.1954.2	+	28132430	28135980	28132430	28135867
Ciclev10007333m.1	PB.1962.9	-	28176068	28185101	28176132	28185088
Ciclev10009711m.1	PB.1964.1	-	28208855	28211326	28209166	28211161
Ciclev10007494m.1	PB.1972.2	+	28262195	28268022	28262202	28267878
Ciclev10007769m.1	PB.1972.2	+	28262195	28268022	28262202	28267878
Ciclev10009225m.1	PB.1988.1	-	28346803	28349974	28347460	28349974
Ciclev10008182m.1	PB.1990.2	-	28356613	28361246	28356621	28361117
Ciclev10008767m.1	PB.1990.2	-	28356613	28361246	28356621	28361117
Ciclev10009378m.1	PB.1991.44	+	28424517	28427223	28424576	28427136
Ciclev10007727m.1	PB.1992.3	-	28403145	28407161	28403181	28407070
Ciclev10008980m.1	PB.1993.3	-	28409984	28413693	28410233	28413508
Ciclev10008138m.1	PB.1995.2	-	28433881	28437957	28433972	28437921
Ciclev10008135m.1	PB.1995.2	-	28433881	28437957	28433972	28437921
Ciclev10009759m.1	PB.1997.1	-	28442270	28444853	28442272	28444777
Ciclev10007375m.1	PB.2001.2	-	28458305	28465480	28458306	28465466
Ciclev10009544m.1	PB.2010.3	-	28521498	28524595	28521511	28524566
Ciclev10009382m.1	PB.2011.1	-	28552871	28554968	28553021	28554904
Ciclev10007957m.1	PB.2026.1	+	28683738	28686698	28683841	28686491
Ciclev10007588m.1	PB.2028.1	-	28690213	28695798	28690242	28695756
Ciclev10007241m.1	PB.2029.5	-	28696631	28708143	28696666	28707075
Ciclev10007903m.1	PB.2031.10	-	28716870	28730160	28721703	28730151
Ciclev10009802m.1	PB.2032.1	-	28733609	28736211	28733792	28736188
Ciclev10008254m.1	PB.2035.1	-	28744592	28749391	28744871	28748951
Ciclev10010053m.1	PB.2052.1	-	28853182	28855158	28853212	28853916
Ciclev10008875m.1	PB.2054.3	+	28868764	28872860	28868797	28872705
Ciclev10007959m.1	PB.2055.2	+	28888347	28892216	28888521	28892194
Ciclev10010671m.1	PB.2056.1	+	28905732	28908938	28905862	28908733
Ciclev10013935m.1	PB.19913.1	+	185154	189882	185171	189831
Ciclev10013942m.1	PB.19918.2	+	332724	345285	334279	338990
Ciclev10013945m.1	PB.19918.2	+	332724	345285	343000	345002
Ciclev10013993m.1	PB.19919.1	-	58997	72318	68159	71655
Ciclev10016090m.1	PB.2061.3	-	77303	82611	77305	82511
Ciclev10014017m.1	PB.2068.1	+	121834	133525	121855	133496
Ciclev10014572m.1	PB.2081.3	-	188499	192994	188504	192741
Ciclev10017802m.1	PB.2087.1	+	233297	238287	233380	237733
Ciclev10016677m.1	PB.2097.2	-	316512	319523	316658	319518
Ciclev10014021m.1	PB.2100.3	-	328666	345352	328862	340705
Ciclev10014014m.1	PB.2100.3	-	328666	345352	328862	345082
Ciclev10015224m.1	PB.2103.1	+	361435	366017	361541	366006
Ciclev10016896m.1	PB.2123.1	-	553062	556102	553135	556043
Ciclev10016279m.1	PB.2138.10	+	843402	853040	845859	852977
Ciclev10014356m.1	PB.2140.1	+	866508	869729	866586	869500
Ciclev10016191m.1	PB.2150.2	-	1818524	1824507	1818640	1824507
Ciclev10018330m.1	PB.2154.2	-	2014599	2020413	2018766	2019510
Ciclev10018227m.1	PB.2156.1	-	2362025	2372226	2366774	2371161
Ciclev10015797m.1	PB.2156.1	-	2362025	2372226	2362081	2365957
Ciclev10015739m.1	PB.2162.1	+	2801905	2804205	2801929	2804205
Ciclev10016245m.1	PB.2162.1	+	2801905	2804205	2801929	2804205
Ciclev10014071m.1	PB.2163.11	+	2953630	2964585	2954690	2964350
Ciclev10017081m.1	PB.2170.1	+	2992071	2993485	2992086	2993407
Ciclev10016922m.1	PB.2174.7	-	3035971	3045919	3044358	3045886
Ciclev10016517m.1	PB.2189.9	-	3658536	3663171	3658543	3663160
Ciclev10015856m.1	PB.2193.1	+	3750130	3752766	3750173	3752653
Ciclev10016049m.1	PB.2199.1	-	3846064	3850137	3846078	3850109
Ciclev10016047m.1	PB.2199.1	-	3846064	3850137	3846078	3850109
Ciclev10014277m.1	PB.2205.5	-	4028347	4033042	4029065	4033006
Ciclev10015949m.1	PB.2207.3	+	4036450	4040897	4036544	4040860
Ciclev10017971m.1	PB.2209.1	-	4123758	4127227	4124021	4126939
Ciclev10017492m.1	PB.2216.1	-	4339969	4345965	4340638	4345933
Ciclev10015928m.1	PB.2217.2	-	4351560	4358556	4351560	4358516
Ciclev10015922m.1	PB.2217.2	-	4351560	4358556	4351560	4358516
Ciclev10015923m.1	PB.2217.2	-	4351560	4358556	4351560	4358516
Ciclev10015927m.1	PB.2217.2	-	4351560	4358556	4354278	4358516
Ciclev10016930m.1	PB.2228.1	-	4475805	4478177	4475829	4478168
Ciclev10015009m.1	PB.2230.1	+	4486221	4489774	4486300	4489761
Ciclev10014232m.1	PB.2247.5	-	4817714	4826083	4817716	4826072
Ciclev10014444m.1	PB.2248.1	+	4830562	4837267	4830567	4837258
Ciclev10015422m.1	PB.2251.2	-	4840128	4844207	4840236	4844193
Ciclev10016045m.1	PB.2253.1	-	4854838	4858072	4854925	4857861
Ciclev10015496m.1	PB.2263.1	+	5008484	5011804	5008486	5011804
Ciclev10014066m.1	PB.2267.2	-	5019436	5049630	5019441	5035380
Ciclev10014530m.1	PB.2267.2	-	5019436	5049630	5039056	5048791
Ciclev10014393m.1	PB.2270.2	+	5115840	5120864	5115871	5120839
Ciclev10016092m.1	PB.2274.2	-	5135466	5140982	5135468	5140979
Ciclev10016541m.1	PB.2282.1	+	5191637	5195253	5191702	5194552
Ciclev10016532m.1	PB.2285.1	+	5220776	5222646	5220776	5222646
Ciclev10014199m.1	PB.2297.2	-	5597789	5605366	5597837	5605362
Ciclev10014352m.1	PB.2301.1	+	5631487	5635294	5631549	5635227
Ciclev10017312m.1	PB.2307.1	-	5709118	5711840	5709168	5711446
Ciclev10015488m.1	PB.2309.3	+	5821400	5825178	5821401	5825173
Ciclev10015847m.1	PB.2309.3	+	5821400	5825178	5821401	5825173
Ciclev10018279m.1	PB.2318.1	+	5963539	5967810	5963580	5967232
Ciclev10018194m.1	PB.2319.1	+	5968006	5970005	5968188	5969320
Ciclev10014858m.1	PB.2321.1	+	5975281	5977320	5975367	5977280
Ciclev10014862m.1	PB.2322.1	+	5980362	5982350	5980374	5982264
Ciclev10014861m.1	PB.2323.2	+	6020427	6022448	6020497	6022331
Ciclev10014940m.1	PB.2324.1	+	6063682	6084127	6082151	6084019
Ciclev10014937m.1	PB.2328.3	-	6106575	6109554	6106687	6109539
Ciclev10014546m.1	PB.2338.1	-	6217475	6221399	6217629	6221295
Ciclev10017991m.1	PB.2339.1	-	6244629	6246494	6244846	6246473
Ciclev10015339m.1	PB.2344.3	+	6359413	6361322	6359496	6360976
Ciclev10015392m.1	PB.2349.1	+	6472571	6474276	6472571	6474273
Ciclev10015442m.1	PB.2354.2	+	6546408	6547990	6546544	6547977
Ciclev10016216m.1	PB.2356.2	+	6611813	6619126	6611813	6619116
Ciclev10014959m.1	PB.2357.5	-	6636671	6643367	6636977	6643364
Ciclev10015551m.1	PB.2362.2	-	6764600	6767361	6764625	6767330
Ciclev10015576m.1	PB.2364.1	+	6772917	6777016	6772921	6775813
Ciclev10017658m.1	PB.2370.1	+	6821827	6824052	6821902	6823565
Ciclev10014769m.1	PB.2372.1	+	6840711	6844076	6840743	6844063
Ciclev10014881m.1	PB.2396.2	-	7029115	7039405	7029166	7038213
Ciclev10017794m.1	PB.2404.3	-	7090104	7093966	7091006	7093729
Ciclev10014463m.1	PB.2407.1	+	7144010	7151219	7144022	7151188
Ciclev10014529m.1	PB.2408.1	+	7155500	7161765	7155714	7161520
Ciclev10014796m.1	PB.2409.2	-	7163375	7168792	7163705	7168765
Ciclev10015154m.1	PB.2410.3	-	7177144	7184619	7177563	7184525
Ciclev10016808m.1	PB.2412.1	-	7208625	7212350	7208672	7212343
Ciclev10018237m.1	PB.2415.16	+	7223531	7227302	7223553	7226407
Ciclev10014517m.1	PB.2416.1	+	7232438	7237691	7232448	7237511
Ciclev10014515m.1	PB.2416.1	+	7232438	7237691	7232448	7237511
Ciclev10017011m.1	PB.2419.12	+	7314059	7317412	7314141	7317301
Ciclev10017114m.1	PB.2419.12	+	7314059	7317412	7314141	7317301
Ciclev10016628m.1	PB.2423.1	-	7349603	7351606	7349635	7351606
Ciclev10015044m.1	PB.2424.1	+	7360380	7367947	7360380	7367946
Ciclev10017291m.1	PB.2432.2	-	7425779	7428755	7426103	7428721
Ciclev10014228m.1	PB.2442.6	-	7530792	7533760	7530827	7533742
Ciclev10015876m.1	PB.2448.2	+	7621233	7626102	7621259	7625957
Ciclev10015969m.1	PB.2448.2	+	7621233	7626102	7621259	7625957
Ciclev10015899m.1	PB.2449.2	-	7627200	7631796	7627242	7631796
Ciclev10017571m.1	PB.2466.1	+	7759323	7796845	7760455	7767192
Ciclev10017348m.1	PB.2470.1	+	7805730	7807573	7805799	7807503
Ciclev10015194m.1	PB.2471.1	+	7812673	7815037	7812775	7814952
Ciclev10017489m.1	PB.2483.1	-	7935043	7939234	7935488	7939189
Ciclev10014151m.1	PB.2490.2	-	7980146	7987246	7980152	7986524
Ciclev10014150m.1	PB.2490.2	-	7980146	7987246	7981593	7986524
Ciclev10016723m.1	PB.2491.1	-	7989377	7991067	7989392	7991045
Ciclev10016718m.1	PB.2491.1	-	7989377	7991067	7989392	7991045
Ciclev10017928m.1	PB.2492.14	-	7992472	8010862	7992751	8008631
Ciclev10016520m.1	PB.2496.1	+	8027602	8030728	8027602	8030614
Ciclev10017793m.1	PB.2497.1	+	8036128	8042142	8036159	8041911
Ciclev10018107m.1	PB.2501.1	+	8063311	8064396	8063339	8064162
Ciclev10014593m.1	PB.2505.2	+	8084906	8092600	8085055	8092367
Ciclev10014592m.1	PB.2505.2	+	8084906	8092600	8084906	8092367
Ciclev10014654m.1	PB.2505.2	+	8084906	8092600	8085055	8092367
Ciclev10018203m.1	PB.2508.2	+	8110544	8113511	8110639	8113167
Ciclev10016454m.1	PB.2515.1	-	8151969	8155001	8151970	8154993
Ciclev10014615m.1	PB.2516.3	-	8247001	8249974	8247051	8249920
Ciclev10015462m.1	PB.2517.1	+	8257938	8264941	8258114	8263647
Ciclev10016806m.1	PB.2519.1	+	8265593	8267457	8265617	8267440
Ciclev10014694m.1	PB.2527.2	-	8292902	8306258	8295126	8306247
Ciclev10018028m.1	PB.2531.5	-	8312785	8320664	8313110	8320567
Ciclev10016032m.1	PB.2532.1	+	8327743	8334316	8327746	8334176
Ciclev10018084m.1	PB.2533.6	+	8347663	8360245	8348257	8351219
Ciclev10014360m.1	PB.2536.5	-	8360950	8371352	8360951	8371212
Ciclev10014331m.1	PB.2536.5	-	8360950	8371352	8360951	8371212
Ciclev10016990m.1	PB.2537.1	+	8375773	8378688	8375773	8378164
Ciclev10017900m.1	PB.2540.1	+	8387562	8392198	8387597	8392008
Ciclev10014186m.1	PB.2553.3	+	8458007	8495554	8458209	8466681
Ciclev10016919m.1	PB.2554.1	-	8467022	8467788	8467024	8467784
Ciclev10016367m.1	PB.2556.2	-	8485437	8492533	8485506	8492511
Ciclev10016383m.1	PB.2558.9	+	8510404	8517525	8510712	8514409
Ciclev10016041m.1	PB.2567.1	-	8592970	8594819	8592979	8594800
Ciclev10018041m.1	PB.2574.1	+	8716141	8719892	8716341	8719451
Ciclev10014531m.1	PB.2578.1	-	8727175	8730151	8727346	8730038
Ciclev10015360m.1	PB.2579.3	+	8742926	8859042	8742985	8745818
Ciclev10017903m.1	PB.2585.5	-	8863051	8869918	8863230	8866953
Ciclev10017885m.1	PB.2585.5	-	8863051	8869918	8869281	8869875
Ciclev10018163m.1	PB.2589.1	+	8885675	8888248	8886585	8888059
Ciclev10014971m.1	PB.2592.1	-	8906274	8909774	8906364	8909753
Ciclev10014611m.1	PB.2594.1	-	8911550	8917666	8911567	8917638
Ciclev10017381m.1	PB.2595.2	+	8950608	8953439	8950661	8953439
Ciclev10016805m.1	PB.2601.1	+	9048490	9051098	9048501	9051025
Ciclev10017499m.1	PB.2604.2	-	9082270	9087739	9082570	9087523
Ciclev10016148m.1	PB.2605.1	+	9088932	9091593	9088939	9091584
Ciclev10018374m.1	PB.2610.1	+	9117247	9130786	9129025	9130744
Ciclev10014558m.1	PB.2614.1	-	9171490	9176215	9171634	9176172
Ciclev10015353m.1	PB.2616.3	+	9193511	9198362	9193532	9198207
Ciclev10016343m.1	PB.2619.2	-	9206684	9211092	9206686	9209783
Ciclev10017987m.1	PB.2620.4	-	9214448	9220228	9214944	9219975
Ciclev10014108m.1	PB.2623.3	-	9232115	9242241	9232126	9242195
Ciclev10014303m.1	PB.2623.3	-	9232115	9242241	9232126	9242195
Ciclev10017692m.1	PB.2627.3	-	9275070	9278271	9275878	9277203
Ciclev10015683m.1	PB.2628.2	+	9291173	9294032	9291190	9294021
Ciclev10016926m.1	PB.2632.1	+	9305643	9308531	9305651	9308520
Ciclev10017502m.1	PB.2638.10	-	9347900	9351277	9348292	9351074
Ciclev10014911m.1	PB.2644.4	+	9381425	9392856	9389103	9392832
Ciclev10016015m.1	PB.2646.2	-	9444240	9447429	9444645	9447429
Ciclev10014333m.1	PB.2662.4	+	9592451	9596135	9592458	9595926
Ciclev10014033m.1	PB.2668.4	-	9636148	9655373	9636153	9651661
Ciclev10014699m.1	PB.2671.1	+	9690544	9696684	9690544	9696681
Ciclev10015507m.1	PB.2697.1	+	9927209	9931153	9927540	9930839
Ciclev10014676m.1	PB.2698.1	+	9932484	9936794	9932491	9936598
Ciclev10014189m.1	PB.2701.2	+	9951652	9960791	9951956	9960637
Ciclev10017693m.1	PB.2705.2	+	9968797	9972197	9968926	9971998
Ciclev10016259m.1	PB.2707.7	+	9987388	9992531	9987434	9992419
Ciclev10015574m.1	PB.2709.1	-	10024226	10026476	10024286	10026423
Ciclev10018372m.1	PB.2710.3	+	10029858	10032260	10029872	10031728
Ciclev10017686m.1	PB.2715.1	+	10058367	10061146	10058916	10060471
Ciclev10015611m.1	PB.2718.1	+	10087537	10092837	10087749	10092758
Ciclev10016688m.1	PB.2720.1	-	10097244	10100605	10097308	10100347
Ciclev10015478m.1	PB.2727.2	+	10155786	10159312	10157392	10159312
Ciclev10015569m.1	PB.2730.2	-	10202261	10205671	10202277	10205534
Ciclev10015567m.1	PB.2730.2	-	10202261	10205671	10202277	10205534
Ciclev10018210m.1	PB.2735.1	-	10243385	10247158	10245570	10247075
Ciclev10016536m.1	PB.2736.1	-	10248426	10251772	10248432	10251685
Ciclev10017380m.1	PB.2744.2	+	10421405	10421952	10421405	10421775
Ciclev10017580m.1	PB.2748.1	-	10444118	10448480	10444525	10445759
Ciclev10016621m.1	PB.2750.1	+	10449196	10452477	10449928	10452269
Ciclev10014127m.1	PB.2756.1	+	10500865	10504452	10500879	10504450
Ciclev10015630m.1	PB.2769.2	-	10645318	10649024	10647025	10649019
Ciclev10015705m.1	PB.2770.1	-	10659484	10661118	10659826	10661114
Ciclev10015076m.1	PB.2772.1	+	10691026	10694684	10691118	10694680
Ciclev10016863m.1	PB.2783.1	+	10795871	10797669	10795982	10797667
Ciclev10014480m.1	PB.2800.1	+	11054065	11057798	11054067	11057781
Ciclev10016971m.1	PB.2802.1	+	11064290	11065220	11064377	11065069
Ciclev10014575m.1	PB.2812.1	+	11225503	11229551	11225618	11229409
Ciclev10016479m.1	PB.2816.1	-	11288580	11294986	11288585	11294965
Ciclev10016481m.1	PB.2816.1	-	11288580	11294986	11288585	11294965
Ciclev10016487m.1	PB.2816.1	-	11288580	11294986	11288585	11294965
Ciclev10017936m.1	PB.2820.2	+	11316134	11320888	11316175	11318976
Ciclev10015375m.1	PB.2822.1	+	11344738	11350785	11344738	11350784
Ciclev10017707m.1	PB.2826.16	+	11381819	11386067	11381917	11385787
Ciclev10016257m.1	PB.2833.1	-	11439223	11441513	11439285	11441367
Ciclev10016390m.1	PB.2833.1	-	11439223	11441513	11439285	11441367
Ciclev10014459m.1	PB.2839.2	-	11493086	11497273	11493089	11497181
Ciclev10016894m.1	PB.2840.1	-	11498788	11501804	11498830	11501800
Ciclev10015616m.1	PB.2845.1	+	11540492	11572528	11568771	11571855
Ciclev10015657m.1	PB.2845.1	+	11540492	11572528	11540492	11544194
Ciclev10015476m.1	PB.2848.1	+	11598935	11601314	11598999	11601307
Ciclev10016123m.1	PB.2850.1	-	11590822	11606619	11604956	11606340
Ciclev10016580m.1	PB.2851.5	-	11611057	11615913	11611058	11615878
Ciclev10016582m.1	PB.2851.5	-	11611057	11615913	11611058	11615878
Ciclev10017882m.1	PB.2852.1	-	11617877	11622030	11620002	11621773
Ciclev10015161m.1	PB.2856.1	+	11668741	11671919	11668763	11671628
Ciclev10017439m.1	PB.2863.6	-	11703296	11711137	11703899	11711022
Ciclev10017430m.1	PB.2872.1	-	11829243	11831046	11829320	11831046
Ciclev10014656m.1	PB.2874.11	-	11835269	11838519	11835631	11838519
Ciclev10015535m.1	PB.2875.1	+	11863883	11865711	11863906	11865549
Ciclev10015900m.1	PB.2875.1	+	11863883	11865711	11863906	11865549
Ciclev10017905m.1	PB.2875.57	+	11920060	11925973	11923445	11924865
Ciclev10014114m.1	PB.2875.68	+	11943346	11947833	11943427	11947775
Ciclev10015077m.1	PB.2877.5	-	11952937	11961664	11952945	11961596
Ciclev10015078m.1	PB.2877.5	-	11952937	11961664	11952945	11961596
Ciclev10015075m.1	PB.2877.5	-	11952937	11961664	11952945	11961596
Ciclev10015777m.1	PB.2877.5	-	11952937	11961664	11954526	11961596
Ciclev10014280m.1	PB.2878.3	-	11962608	11970523	11962608	11970518
Ciclev10014279m.1	PB.2878.3	-	11962608	11970523	11962608	11970301
Ciclev10018093m.1	PB.2882.2	+	12027411	12046300	12030312	12036334
Ciclev10017122m.1	PB.2885.1	+	12054566	12071881	12069432	12071772
Ciclev10014156m.1	PB.2887.2	+	12074777	12085714	12075284	12085533
Ciclev10015678m.1	PB.2902.1	+	12301200	12304379	12301200	12304346
Ciclev10016023m.1	PB.2902.1	+	12301200	12304379	12301200	12304346
Ciclev10017847m.1	PB.2904.5	-	12335449	12346865	12335865	12339635
Ciclev10015046m.1	PB.2904.5	-	12335449	12346865	12341110	12346771
Ciclev10014749m.1	PB.2907.1	+	12370890	12374162	12370901	12374131
Ciclev10017437m.1	PB.2920.1	+	12586739	12593885	12586964	12593702
Ciclev10014350m.1	PB.2924.2	-	12736728	12742591	12736751	12742522
Ciclev10015568m.1	PB.2930.1	-	12832878	12834878	12832948	12834878
Ciclev10015334m.1	PB.2932.1	-	12893200	12896650	12893461	12896650
Ciclev10014885m.1	PB.2934.4	+	12971890	12977870	12972058	12977820
Ciclev10016329m.1	PB.2940.1	+	13136701	13138651	13136724	13138380
Ciclev10014717m.1	PB.2948.3	-	13250867	13255793	13250967	13255071
Ciclev10017602m.1	PB.2954.1	+	13385068	13386501	13385196	13386230
Ciclev10014684m.1	PB.2960.1	+	13424996	13428814	13425110	13428785
Ciclev10016370m.1	PB.2961.1	+	13437742	13439666	13437795	13439664
Ciclev10017403m.1	PB.2962.3	+	13440052	13441709	13440053	13440695
Ciclev10015840m.1	PB.2972.1	+	13520374	13527607	13520480	13525091
Ciclev10015578m.1	PB.2973.2	-	13525496	13527465	13525592	13527457
Ciclev10014820m.1	PB.2979.1	-	13599051	13602054	13599065	13602043
Ciclev10016867m.1	PB.2980.1	+	13627636	13629507	13627656	13629444
Ciclev10016947m.1	PB.2988.2	-	13835224	13836179	13835288	13836116
Ciclev10014104m.1	PB.2997.11	-	13909410	13917662	13909411	13917440
Ciclev10014102m.1	PB.2997.11	-	13909410	13917662	13909411	13916883
Ciclev10014358m.1	PB.2999.4	-	13919619	13924048	13919662	13923501
Ciclev10014385m.1	PB.3004.1	+	13959030	13963633	13959190	13963622
Ciclev10014414m.1	PB.3006.1	+	13969203	13975334	13969342	13974481
Ciclev10016747m.1	PB.3007.2	+	13998999	14002411	13999013	14002406
Ciclev10016751m.1	PB.3007.2	+	13998999	14002411	13999013	14002406
Ciclev10016373m.1	PB.3008.3	-	14002591	14005169	14002607	14005144
Ciclev10015345m.1	PB.3009.1	+	14009687	14016041	14009703	14016024
Ciclev10014804m.1	PB.3014.1	-	14143534	14146051	14143537	14146003
Ciclev10014955m.1	PB.3015.8	+	14148389	14153979	14148392	14153974
Ciclev10014950m.1	PB.3015.8	+	14148389	14153979	14148392	14153974
Ciclev10016331m.1	PB.3017.1	-	14209255	14216279	14209266	14216265
Ciclev10016330m.1	PB.3017.1	-	14209255	14216279	14209266	14214521
Ciclev10016327m.1	PB.3017.1	-	14209255	14216279	14209266	14214521
Ciclev10016321m.1	PB.3017.1	-	14209255	14216279	14209266	14214521
Ciclev10017154m.1	PB.3027.3	-	14275837	14279747	14276628	14279686
Ciclev10017156m.1	PB.3027.3	-	14275837	14279747	14276687	14279686
Ciclev10014952m.1	PB.3044.1	+	14657813	14661105	14657849	14660909
Ciclev10016232m.1	PB.3054.1	-	15099013	15103925	15099026	15102227
Ciclev10015864m.1	PB.3057.1	-	15144169	15148013	15144188	15148000
Ciclev10015474m.1	PB.3059.1	-	15302825	15304881	15302834	15304872
Ciclev10015371m.1	PB.3068.1	+	15482557	15485096	15482638	15484880
Ciclev10017016m.1	PB.3076.6	-	15738328	15741134	15738336	15740650
Ciclev10014346m.1	PB.3077.2	+	15754298	15758970	15754316	15758930
Ciclev10015621m.1	PB.3082.8	+	15833334	15836975	15834612	15836770
Ciclev10017664m.1	PB.3096.3	+	16492188	16494563	16492248	16494311
Ciclev10015394m.1	PB.3101.3	+	16548282	16553090	16548474	16553062
Ciclev10017068m.1	PB.3118.2	-	16972345	16975635	16972864	16975595
Ciclev10017627m.1	PB.3125.1	+	17347936	17349630	17348102	17348356
Ciclev10018057m.1	PB.3134.6	+	18150640	18153889	18150880	18153411
Ciclev10018305m.1	PB.3141.3	+	18786929	18791184	18787917	18790329
Ciclev10015547m.1	PB.3145.1	+	19176878	19181644	19176889	19181602
Ciclev10016203m.1	PB.3145.1	+	19176878	19181644	19176889	19181602
Ciclev10017445m.1	PB.3152.1	-	19536783	19539878	19536867	19539688
Ciclev10014869m.1	PB.3154.2	-	19572354	19577280	19572439	19577226
Ciclev10017486m.1	PB.3165.1	+	19888921	19892549	19888952	19892367
Ciclev10015940m.1	PB.3178.2	+	20124165	20127102	20124170	20127095
Ciclev10017992m.1	PB.3201.1	+	20522408	20524726	20522769	20524073
Ciclev10017629m.1	PB.3205.3	-	20901853	20906020	20902624	20904992
Ciclev10015096m.1	PB.3237.1	-	21398081	21400654	21398469	21400348
Ciclev10015457m.1	PB.3245.1	-	21683232	21687613	21683269	21687604
Ciclev10015924m.1	PB.3249.1	-	21717692	21719560	21717832	21719535
Ciclev10014373m.1	PB.3254.2	+	21915199	21921781	21915246	21921678
Ciclev10014370m.1	PB.3254.2	+	21915199	21921781	21915735	21921678
Ciclev10016979m.1	PB.3256.1	-	21948009	21948886	21948038	21948818
Ciclev10014214m.1	PB.3267.24	-	22131646	22139671	22132735	22139650
Ciclev10014176m.1	PB.3270.1	-	22175345	22181338	22175370	22181245
Ciclev10014188m.1	PB.3270.1	-	22175345	22181338	22175370	22181245
Ciclev10017018m.1	PB.3272.1	+	22208316	22210242	22208365	22210209
Ciclev10017966m.1	PB.3282.14	-	22378463	22385664	22378743	22383372
Ciclev10017595m.1	PB.3284.1	+	22426469	22428179	22426542	22427908
Ciclev10017754m.1	PB.3288.8	-	22442481	22449557	22442896	22448643
Ciclev10014304m.1	PB.3296.2	-	22607375	22611421	22607375	22611126
Ciclev10014542m.1	PB.3302.2	-	22661715	22667202	22661717	22666995
Ciclev10014378m.1	PB.3306.1	-	22689067	22696902	22689124	22695586
Ciclev10016164m.1	PB.3308.1	-	22705416	22707952	22705497	22707933
Ciclev10018017m.1	PB.3309.6	-	22708636	22714762	22708754	22714614
Ciclev10017105m.1	PB.3315.3	+	22750181	22751795	22750225	22751793
Ciclev10014744m.1	PB.3319.3	-	22836147	22838521	22836155	22838521
Ciclev10014894m.1	PB.3319.3	-	22836147	22838521	22836155	22838424
Ciclev10014884m.1	PB.3320.1	-	22866923	22870288	22867080	22870230
Ciclev10014865m.1	PB.3323.3	+	22956749	22961853	22956783	22961853
Ciclev10016078m.1	PB.3328.2	+	23002294	23005705	23002425	23005703
Ciclev10014736m.1	PB.3333.4	-	23045283	23048322	23045428	23048317
Ciclev10015962m.1	PB.3335.1	+	23070222	23071919	23070324	23071835
Ciclev10016646m.1	PB.3337.1	-	23073166	23078121	23073191	23078049
Ciclev10016729m.1	PB.3337.1	-	23073166	23078121	23073191	23078049
Ciclev10014491m.1	PB.3339.2	-	23094783	23102381	23094791	23102366
Ciclev10017441m.1	PB.3340.1	-	23142832	23144925	23142957	23144902
Ciclev10014379m.1	PB.3348.5	-	23230582	23236248	23230585	23236238
Ciclev10014867m.1	PB.3348.5	-	23230582	23236248	23230585	23236238
Ciclev10015770m.1	PB.3350.2	-	23243818	23246272	23243926	23246266
Ciclev10015771m.1	PB.3351.1	-	23252989	23255574	23253029	23255495
Ciclev10018214m.1	PB.3352.1	+	23269358	23272335	23269515	23272122
Ciclev10015116m.1	PB.3355.1	+	23318136	23323236	23318281	23323182
Ciclev10014979m.1	PB.3357.3	-	23326515	23330501	23326560	23330494
Ciclev10018308m.1	PB.3358.1	+	23330734	23334414	23330799	23334179
Ciclev10014722m.1	PB.3373.1	+	23668174	23671904	23668186	23671890
Ciclev10015273m.1	PB.3373.1	+	23668174	23671904	23668186	23671890
Ciclev10016316m.1	PB.3374.1	-	23679827	23681934	23679908	23681698
Ciclev10016310m.1	PB.3374.1	-	23679827	23681934	23679908	23681698
Ciclev10016317m.1	PB.3374.1	-	23679827	23681934	23679908	23681698
Ciclev10016457m.1	PB.3376.1	-	23684864	23687939	23685043	23687598
Ciclev10016992m.1	PB.3378.1	+	23699688	23700917	23699697	23700842
Ciclev10018169m.1	PB.3384.1	-	23767153	23768937	23767422	23768717
Ciclev10017702m.1	PB.3386.1	+	23776150	23779453	23776562	23778976
Ciclev10016471m.1	PB.3389.2	+	23800888	23802550	23800914	23802482
Ciclev10014845m.1	PB.3395.1	-	23829856	23832918	23829862	23832918
Ciclev10014068m.1	PB.3398.2	-	23840757	23849783	23840774	23849610
Ciclev10014070m.1	PB.3398.2	-	23840757	23849783	23840774	23849610
Ciclev10016280m.1	PB.3403.1	-	23891598	23893095	23891814	23893095
Ciclev10014054m.1	PB.3405.3	-	23898646	23905615	23898814	23905586
Ciclev10014099m.1	PB.3405.3	-	23898646	23905615	23898670	23905586
Ciclev10014055m.1	PB.3405.3	-	23898646	23905615	23898670	23905586
Ciclev10018207m.1	PB.3408.2	-	23912495	23917230	23913101	23917091
Ciclev10014902m.1	PB.3409.2	+	23922814	23927986	23924259	23927984
Ciclev10014483m.1	PB.3411.2	-	23929062	23932602	23929163	23932468
Ciclev10016158m.1	PB.3415.2	-	23984283	23987088	23984519	23987081
Ciclev10014755m.1	PB.3416.2	+	23987507	23993859	23987530	23993442
Ciclev10014481m.1	PB.3424.2	-	24293408	24297447	24293613	24297396
Ciclev10014479m.1	PB.3424.2	-	24293408	24297447	24293613	24296476
Ciclev10016448m.1	PB.3429.1	-	24337779	24341726	24337967	24341345
Ciclev10014453m.1	PB.3436.3	+	24524106	24530254	24524890	24530143
Ciclev10014235m.1	PB.3438.2	-	24538399	24542086	24539106	24541966
Ciclev10018013m.1	PB.3440.2	+	24565744	24568064	24565857	24567752
Ciclev10014974m.1	PB.3443.1	-	24604122	24608579	24604370	24608563
Ciclev10015959m.1	PB.3454.1	+	24663113	24666962	24663888	24666956
Ciclev10014049m.1	PB.3456.1	-	24674822	24684400	24676753	24684379
Ciclev10014701m.1	PB.3459.1	-	24698850	24702380	24698853	24702216
Ciclev10016486m.1	PB.3460.1	+	24720328	24721770	24720359	24721501
Ciclev10017259m.1	PB.3466.1	+	24881586	24882378	24881667	24882200
Ciclev10014351m.1	PB.3468.1	+	24921548	24926443	24921558	24926440
Ciclev10015033m.1	PB.3469.1	-	24926413	24929178	24926666	24929114
Ciclev10014540m.1	PB.3474.3	-	25194941	25197868	25194945	25197852
Ciclev10018090m.1	PB.3487.1	+	25277090	25280639	25277654	25280442
Ciclev10014088m.1	PB.3489.1	+	25323360	25327654	25323393	25327614
Ciclev10016354m.1	PB.3494.2	+	25346434	25350877	25346439	25350875
Ciclev10015147m.1	PB.3503.1	+	25439713	25441631	25439757	25441554
Ciclev10017682m.1	PB.3504.1	+	25459076	25460922	25459090	25460882
Ciclev10014610m.1	PB.3506.1	-	25506205	25509248	25506206	25509221
Ciclev10018269m.1	PB.3508.1	+	25520320	25523951	25520324	25523768
Ciclev10016823m.1	PB.3517.2	+	25669036	25671462	25669058	25670108
Ciclev10016664m.1	PB.3518.1	+	25672262	25673464	25672325	25673455
Ciclev10014260m.1	PB.3527.1	+	25765534	25768984	25765571	25768934
Ciclev10014999m.1	PB.3529.2	-	25772632	25775874	25772798	25775677
Ciclev10014996m.1	PB.3531.7	-	25779387	25783307	25779388	25783068
Ciclev10015060m.1	PB.3531.7	-	25779387	25783307	25779388	25783068
Ciclev10014680m.1	PB.3532.4	-	25812525	25816927	25812551	25816916
Ciclev10017221m.1	PB.3542.1	-	25938815	25939550	25938901	25939546
Ciclev10017274m.1	PB.3543.1	-	25940624	25941473	25940790	25941473
Ciclev10017076m.1	PB.3546.1	+	25946609	25948072	25946699	25948070
Ciclev10018232m.1	PB.3547.2	-	25950199	25955645	25954674	25955008
Ciclev10016655m.1	PB.3549.1	+	25973385	25976058	25973421	25975797
Ciclev10017823m.1	PB.3552.2	+	25998994	26002771	25999032	26002636
Ciclev10015743m.1	PB.3560.1	-	26076125	26078779	26076216	26078590
Ciclev10017482m.1	PB.3562.4	+	26104846	26115933	26105695	26107275
Ciclev10018149m.1	PB.3562.4	+	26104846	26115933	26108807	26115158
Ciclev10017277m.1	PB.3565.3	-	26182463	26186489	26182549	26186470
Ciclev10017278m.1	PB.3565.3	-	26182463	26186489	26182549	26186470
Ciclev10016004m.1	PB.3567.1	+	26206604	26210640	26206635	26210239
Ciclev10016084m.1	PB.3569.2	-	26230363	26234376	26230655	26234306
Ciclev10015017m.1	PB.3570.1	+	26262761	26266472	26262943	26266468
Ciclev10015692m.1	PB.3570.1	+	26262761	26266472	26264146	26266468
Ciclev10014399m.1	PB.3575.1	+	26297714	26303289	26297742	26303205
Ciclev10018329m.1	PB.3579.4	-	26303538	26325918	26321843	26325613
Ciclev10017699m.1	PB.3581.3	-	26369390	26373605	26369707	26373406
Ciclev10014688m.1	PB.3582.1	+	26384878	26388536	26384892	26388518
Ciclev10014818m.1	PB.3582.1	+	26384878	26388536	26384892	26387656
Ciclev10018249m.1	PB.3590.5	-	26499268	26508558	26499632	26502746
Ciclev10015905m.1	PB.3597.1	+	26595945	26598955	26595972	26598955
Ciclev10016176m.1	PB.3602.1	+	26623503	26627903	26623796	26627893
Ciclev10016590m.1	PB.3605.1	+	26650109	26651378	26650150	26651148
Ciclev10014137m.1	PB.3611.3	+	26696172	26703628	26696362	26703280
Ciclev10016611m.1	PB.3617.1	+	26829189	26830815	26829275	26830778
Ciclev10014948m.1	PB.3619.1	+	26852376	26857544	26852381	26857537
Ciclev10014606m.1	PB.3634.2	-	27042613	27054008	27042649	27053881
Ciclev10014625m.1	PB.3636.4	-	27059069	27063843	27059111	27063827
Ciclev10015103m.1	PB.3645.3	+	27137085	27140626	27137089	27140461
Ciclev10015703m.1	PB.3645.3	+	27137085	27140626	27137099	27140461
Ciclev10016446m.1	PB.3650.1	-	27197535	27199844	27197772	27199773
Ciclev10014990m.1	PB.3659.1	+	27340061	27344491	27340086	27344491
Ciclev10017915m.1	PB.3661.1	-	27354061	27356608	27354208	27356162
Ciclev10017527m.1	PB.3663.2	+	27395771	27397886	27395842	27396537
Ciclev10014994m.1	PB.3666.5	-	27428714	27432891	27428715	27432877
Ciclev10014774m.1	PB.3677.1	-	27520923	27527393	27521107	27527377
Ciclev10016943m.1	PB.3678.2	-	27530582	27533171	27530640	27533140
Ciclev10014242m.1	PB.3679.1	-	27533369	27540289	27533371	27540184
Ciclev10014686m.1	PB.3680.1	+	27543747	27548157	27543761	27548100
Ciclev10017606m.1	PB.3680.23	+	27565295	27569747	27566939	27569442
Ciclev10014906m.1	PB.3688.1	+	27641523	27644179	27641545	27644092
Ciclev10018326m.1	PB.3697.1	-	27721319	27722706	27721454	27722682
Ciclev10014538m.1	PB.3698.1	+	27730755	27735688	27730756	27735616
Ciclev10014239m.1	PB.3700.4	-	27742178	27755795	27742181	27755612
Ciclev10014169m.1	PB.3700.4	-	27742178	27755795	27742181	27755612
Ciclev10018252m.1	PB.3702.13	+	27774686	27778566	27774863	27778271
Ciclev10017747m.1	PB.3708.1	+	27791677	27804283	27792849	27803944
Ciclev10018157m.1	PB.3719.1	+	27899225	27906208	27900133	27902958
Ciclev10015512m.1	PB.3729.2	-	28008505	28012749	28008519	28012694
Ciclev10015960m.1	PB.3730.2	-	28014472	28018697	28014474	28018607
Ciclev10014411m.1	PB.3731.2	+	28020248	28026718	28020358	28026621
Ciclev10014762m.1	PB.3736.2	+	28060561	28065189	28060821	28064917
Ciclev10015050m.1	PB.3738.6	-	28084891	28090649	28085474	28090629
Ciclev10016840m.1	PB.3748.2	+	28156069	28158678	28156069	28158670
Ciclev10016946m.1	PB.3748.2	+	28156069	28158678	28156069	28158670
Ciclev10015376m.1	PB.3753.1	+	28195089	28199115	28195185	28198839
Ciclev10017877m.1	PB.3761.2	-	28249684	28253416	28250064	28253234
Ciclev10015908m.1	PB.3780.2	-	28643438	28645789	28643550	28645682
Ciclev10015826m.1	PB.3784.2	-	28714668	28717536	28714788	28717185
Ciclev10014599m.1	PB.3787.1	+	28744999	28749816	28745070	28749404
Ciclev10014433m.1	PB.3789.2	-	28753924	28756809	28753962	28756798
Ciclev10015520m.1	PB.3796.2	-	28800352	28804554	28800703	28804508
Ciclev10015329m.1	PB.3802.1	+	28845774	28849791	28845911	28849786
Ciclev10015330m.1	PB.3802.1	+	28845774	28849791	28845911	28849786
Ciclev10014501m.1	PB.3804.1	+	28890071	28893318	28890088	28893154
Ciclev10016320m.1	PB.3811.1	+	28991259	28992928	28991259	28992928
Ciclev10015468m.1	PB.3816.4	+	29113346	29116914	29113361	29116904
Ciclev10015906m.1	PB.3818.1	+	29117837	29123497	29118022	29123497
Ciclev10018307m.1	PB.3819.2	-	29133112	29135478	29133268	29135449
Ciclev10016274m.1	PB.3820.2	+	29140452	29143890	29140509	29143804
Ciclev10014401m.1	PB.3832.7	-	29227935	29237053	29228484	29236921
Ciclev10017207m.1	PB.3834.2	+	29258039	29261437	29258052	29260162
Ciclev10014700m.1	PB.3845.35	+	29365739	29369538	29365767	29369469
Ciclev10014110m.1	PB.3853.2	-	29400983	29409453	29400985	29409394
Ciclev10014064m.1	PB.3861.1	+	29478836	29490493	29478852	29490479
Ciclev10014077m.1	PB.3861.1	+	29478836	29490493	29478852	29490479
Ciclev10015985m.1	PB.3864.4	+	29506092	29511338	29506092	29509658
Ciclev10016026m.1	PB.3867.1	+	29540745	29545341	29540819	29545332
Ciclev10016661m.1	PB.3868.2	+	29546262	29548323	29546439	29548318
Ciclev10016679m.1	PB.3868.2	+	29546262	29548323	29546439	29548318
Ciclev10014269m.1	PB.3874.1	-	29579437	29584584	29579701	29584494
Ciclev10014882m.1	PB.3877.2	-	29616612	29620128	29616640	29620120
Ciclev10015639m.1	PB.3878.1	-	29629666	29632251	29629668	29632222
Ciclev10017510m.1	PB.3881.1	+	29644435	29646611	29644507	29646280
Ciclev10017729m.1	PB.3884.2	-	29674733	29681764	29675018	29675541
Ciclev10017227m.1	PB.3888.2	+	29703941	29705839	29703942	29705676
Ciclev10014519m.1	PB.3896.1	+	29740094	29745903	29740182	29745389
Ciclev10015344m.1	PB.3906.2	-	29798579	29804598	29798616	29804531
Ciclev10015809m.1	PB.3906.2	-	29798579	29804598	29798616	29804531
Ciclev10014781m.1	PB.3912.1	+	29841874	29846809	29841904	29846808
Ciclev10015034m.1	PB.3915.1	+	29864658	29866728	29864678	29866537
Ciclev10015026m.1	PB.3916.2	+	29870447	29873683	29870502	29873518
Ciclev10015262m.1	PB.3916.2	+	29870447	29873683	29870502	29873518
Ciclev10016157m.1	PB.3920.3	-	29878068	29882553	29878088	29882527
Ciclev10014141m.1	PB.3922.5	-	29892145	29899875	29892184	29899865
Ciclev10018411m.1	PB.3926.1	+	29947018	29952464	29950592	29952324
Ciclev10014669m.1	PB.3927.2	+	29954990	29960234	29955056	29960217
Ciclev10014709m.1	PB.3939.2	+	30054054	30060606	30054071	30060451
Ciclev10014712m.1	PB.3939.2	+	30054054	30060606	30054071	30060451
Ciclev10017038m.1	PB.3941.1	+	30124817	30128070	30124817	30127898
Ciclev10015510m.1	PB.3942.3	-	30142683	30145502	30142887	30145311
Ciclev10015089m.1	PB.3945.1	+	30168991	30172267	30169033	30172263
Ciclev10015335m.1	PB.3954.2	-	30280758	30284233	30280787	30284060
Ciclev10014264m.1	PB.3955.1	+	30287175	30291761	30287230	30291578
Ciclev10014196m.1	PB.3962.1	-	30325132	30329343	30325132	30329333
Ciclev10014274m.1	PB.3962.10	-	30338997	30343195	30339200	30343118
Ciclev10016359m.1	PB.3972.7	-	30423430	30424567	30423579	30424567
Ciclev10016835m.1	PB.3972.9	-	30425080	30425976	30425175	30425976
Ciclev10016972m.1	PB.3972.12	-	30445223	30446994	30445449	30446994
Ciclev10014354m.1	PB.3972.17	-	30447483	30453018	30447502	30452772
Ciclev10016228m.1	PB.3975.1	-	30499750	30505053	30499800	30504591
Ciclev10017873m.1	PB.3978.3	-	30512085	30515690	30512453	30515315
Ciclev10015548m.1	PB.3987.1	+	30607978	30610864	30607996	30610863
Ciclev10016993m.1	PB.3990.1	+	30640525	30642795	30640567	30642762
Ciclev10018136m.1	PB.3993.3	-	30650766	30658844	30651044	30658038
Ciclev10017770m.1	PB.4005.16	-	30763114	30773721	30773052	30773653
Ciclev10014244m.1	PB.4012.2	+	30853023	30860414	30853366	30860109
Ciclev10016110m.1	PB.4015.1	+	30865860	30871156	30865952	30871079
Ciclev10016959m.1	PB.4019.1	-	30886369	30892668	30886469	30892663
Ciclev10014133m.1	PB.4027.10	-	30940296	30947063	30940303	30947005
Ciclev10014330m.1	PB.4029.1	+	30950782	30955262	30951169	30955052
Ciclev10014667m.1	PB.4036.2	+	31022278	31034074	31023481	31033884
Ciclev10017427m.1	PB.4045.1	-	31219417	31220705	31219455	31220701
Ciclev10015255m.1	PB.4054.1	+	31282640	31286127	31282648	31286095
Ciclev10015091m.1	PB.4058.1	-	31303294	31305920	31303296	31305804
Ciclev10014111m.1	PB.4061.8	-	31325668	31330531	31325805	31329886
Ciclev10017717m.1	PB.4063.5	+	31339448	31344097	31340743	31343850
Ciclev10017814m.1	PB.4067.1	-	31386437	31390953	31386657	31390903
Ciclev10015859m.1	PB.4071.2	-	31402021	31406698	31402027	31406669
Ciclev10015861m.1	PB.4071.2	-	31402021	31406698	31402027	31406669
Ciclev10014266m.1	PB.4074.1	+	31430535	31437123	31431081	31437122
Ciclev10016474m.1	PB.4079.1	+	31456139	31458871	31456226	31458564
Ciclev10014084m.1	PB.4089.5	+	31543948	31567006	31552711	31567003
Ciclev10014029m.1	PB.4099.2	-	31625511	31643867	31625516	31643202
Ciclev10014475m.1	PB.4113.1	+	31772815	31778108	31772879	31778082
Ciclev10014407m.1	PB.4114.1	+	31781201	31785502	31781300	31785480
Ciclev10014938m.1	PB.4114.1	+	31781201	31785502	31781300	31785480
Ciclev10017082m.1	PB.4116.1	-	31801048	31804604	31801439	31803165
Ciclev10017932m.1	PB.4130.2	+	31884748	31887262	31884966	31886853
Ciclev10015325m.1	PB.4131.1	-	31887409	31892094	31888068	31891985
Ciclev10016981m.1	PB.4134.2	-	31927169	31929238	31927342	31929229
Ciclev10016968m.1	PB.4134.2	-	31927169	31929238	31927342	31929229
Ciclev10014986m.1	PB.4135.1	+	31940555	31950951	31940559	31944987
Ciclev10015378m.1	PB.4138.3	-	31954769	31957424	31954773	31957411
Ciclev10016002m.1	PB.4143.3	-	31980848	31984803	31981938	31984803
Ciclev10014383m.1	PB.4144.3	-	32006101	32011666	32006142	32011247
Ciclev10014560m.1	PB.4144.3	-	32006101	32011666	32006142	32011247
Ciclev10017135m.1	PB.4151.1	+	32041338	32042416	32041520	32042384
Ciclev10015907m.1	PB.4159.1	-	32087277	32090395	32087416	32090369
Ciclev10014053m.1	PB.4161.5	-	32096596	32104935	32096674	32104803
Ciclev10014424m.1	PB.4172.1	-	32194310	32200461	32195147	32199860
Ciclev10017098m.1	PB.4174.1	-	32213234	32215741	32213299	32215077
Ciclev10014787m.1	PB.4175.4	-	32218197	32220574	32218213	32220325
Ciclev10018286m.1	PB.4191.2	-	32308914	32311488	32309120	32311124
Ciclev10014504m.1	PB.4195.1	+	32358957	32363226	32359021	32362878
Ciclev10014521m.1	PB.4198.4	+	32395304	32398652	32395351	32398630
Ciclev10015316m.1	PB.4198.4	+	32395304	32398652	32395351	32398630
Ciclev10015753m.1	PB.4198.4	+	32395304	32398652	32395351	32398630
Ciclev10015759m.1	PB.4198.4	+	32395304	32398652	32395351	32398630
Ciclev10018256m.1	PB.4208.1	-	32445689	32446632	32445819	32446501
Ciclev10018045m.1	PB.4210.1	+	32460481	32463144	32460491	32462633
Ciclev10016994m.1	PB.4217.1	-	32504710	32505738	32504791	32505737
Ciclev10016069m.1	PB.4231.1	+	32640690	32643351	32640743	32643349
Ciclev10015298m.1	PB.4238.2	-	32681422	32683423	32681452	32683294
Ciclev10015729m.1	PB.4244.2	-	32731362	32733013	32731453	32732986
Ciclev10014913m.1	PB.4248.1	-	32763146	32766228	32763174	32766220
Ciclev10018018m.1	PB.4250.1	+	32792944	32793560	32793100	32793490
Ciclev10014484m.1	PB.4258.2	-	32824888	32828820	32824994	32828812
Ciclev10015313m.1	PB.4262.3	-	32836061	32841322	32836062	32841317
Ciclev10016038m.1	PB.4274.1	-	32934514	32936286	32934832	32936263
Ciclev10016111m.1	PB.4276.1	-	32948325	32951556	32948415	32951543
Ciclev10016240m.1	PB.4278.12	+	32975841	32978566	32976771	32978433
Ciclev10015925m.1	PB.4279.1	-	32967817	32970814	32967821	32970806
Ciclev10017438m.1	PB.4280.2	+	32980908	32985123	32982213	32984983
Ciclev10015122m.1	PB.4288.1	-	33018138	33022879	33018148	33022811
Ciclev10016459m.1	PB.4296.2	-	33067650	33071050	33067671	33071050
Ciclev10016453m.1	PB.4296.2	-	33067650	33071050	33067671	33071050
Ciclev10016460m.1	PB.4296.2	-	33067650	33071050	33067671	33071050
Ciclev10016748m.1	PB.4296.2	-	33067650	33071050	33067671	33071050
Ciclev10014177m.1	PB.4301.3	+	33156143	33161018	33156192	33161018
Ciclev10014168m.1	PB.4307.31	+	33235889	33245607	33236103	33245595
Ciclev10015669m.1	PB.4309.13	-	33250708	33255346	33250731	33255285
Ciclev10015324m.1	PB.4310.4	+	33269592	33273915	33269741	33273841
Ciclev10014397m.1	PB.4317.1	-	33289605	33294791	33289752	33294787
Ciclev10015896m.1	PB.4319.3	+	33303266	33305613	33303511	33305516
Ciclev10017521m.1	PB.4322.2	-	33314350	33316330	33315168	33316267
Ciclev10014268m.1	PB.4325.1	+	33324820	33329400	33325002	33329313
Ciclev10018115m.1	PB.4326.1	+	33329893	33331472	33329910	33331332
Ciclev10015059m.1	PB.4328.1	+	33347133	33350629	33347829	33350520
Ciclev10015002m.1	PB.4329.1	-	33350597	33353170	33350602	33353154
Ciclev10017918m.1	PB.4331.2	+	33379041	33381792	33380133	33381471
Ciclev10017672m.1	PB.4334.1	+	33405275	33408994	33405425	33408781
Ciclev10014194m.1	PB.4338.1	-	33424906	33432149	33424944	33432142
Ciclev10014193m.1	PB.4338.1	-	33424906	33432149	33424944	33430086
Ciclev10016378m.1	PB.4339.1	-	33438902	33441739	33438928	33441556
Ciclev10016903m.1	PB.4339.1	-	33438902	33441739	33438928	33441556
Ciclev10015051m.1	PB.4343.5	+	33484908	33488459	33485255	33487811
Ciclev10016215m.1	PB.4352.1	+	33557294	33561232	33557769	33561197
Ciclev10016057m.1	PB.4353.1	-	33561479	33563811	33561487	33563802
Ciclev10017104m.1	PB.4356.1	+	33601718	33603067	33601732	33602996
Ciclev10014582m.1	PB.4358.16	-	33607146	33613282	33607182	33613245
Ciclev10014553m.1	PB.4361.2	-	33631411	33636426	33632158	33634872
Ciclev10017949m.1	PB.4379.5	-	33721284	33724286	33723967	33724286
Ciclev10018161m.1	PB.4379.5	-	33721284	33724286	33721641	33723939
Ciclev10014023m.1	PB.4380.4	-	33725692	33736074	33725772	33735828
Ciclev10015976m.1	PB.4385.1	+	33774588	33778007	33774601	33777726
Ciclev10016976m.1	PB.4393.1	+	33832404	33835986	33832516	33835764
Ciclev10017661m.1	PB.4402.4	+	33913101	33916561	33913136	33916379
Ciclev10014799m.1	PB.4405.7	+	33942478	33948551	33942478	33948382
Ciclev10014798m.1	PB.4405.7	+	33942478	33948551	33942478	33948382
Ciclev10014801m.1	PB.4405.7	+	33942478	33948551	33942478	33948382
Ciclev10016801m.1	PB.4406.5	-	33882235	33883573	33882292	33883520
Ciclev10016080m.1	PB.4409.1	+	33978394	33982564	33978528	33982559
Ciclev10016324m.1	PB.4411.1	+	33987925	33989948	33988036	33989927
Ciclev10015348m.1	PB.4413.2	-	33994340	33996599	33994410	33996561
Ciclev10017982m.1	PB.4415.1	+	34007437	34010055	34007576	34009746
Ciclev10015361m.1	PB.4423.1	-	34058558	34060947	34058700	34060913
Ciclev10018002m.1	PB.4434.1	+	34131563	34135789	34132193	34135517
Ciclev10015066m.1	PB.4437.28	+	34225988	34228259	34225991	34227898
Ciclev10014435m.1	PB.4437.35	+	34257982	34263022	34258299	34262758
Ciclev10015652m.1	PB.4452.7	+	34331948	34391213	34332075	34335809
Ciclev10014248m.1	PB.4464.2	+	34455599	34459919	34455611	34459917
Ciclev10016666m.1	PB.4467.1	-	34474079	34477448	34474197	34477395
Ciclev10014980m.1	PB.4478.2	-	34548335	34551254	34548503	34551175
Ciclev10014125m.1	PB.4479.1	+	34562045	34569947	34562261	34569944
Ciclev10016833m.1	PB.4483.5	+	34605740	34607779	34605746	34607702
Ciclev10015686m.1	PB.4487.1	-	34638753	34640719	34638804	34640718
Ciclev10014347m.1	PB.4491.2	+	34661932	34667596	34662005	34667377
Ciclev10014782m.1	PB.4491.2	+	34661932	34667596	34664913	34667592
Ciclev10014561m.1	PB.4493.1	-	34672125	34684362	34678886	34684185
Ciclev10017480m.1	PB.4503.7	+	34755183	34758666	34755346	34756943
Ciclev10017148m.1	PB.4506.1	-	34764275	34766525	34764294	34766525
Ciclev10014245m.1	PB.4508.1	+	34775291	34780490	34775431	34780330
Ciclev10014541m.1	PB.4508.1	+	34775291	34780490	34775431	34780330
Ciclev10015651m.1	PB.4522.2	-	34835166	34838241	34835181	34838228
Ciclev10014824m.1	PB.4527.2	+	34866238	34872607	34866319	34872606
Ciclev10015513m.1	PB.4528.1	+	34877725	34879597	34877898	34879535
Ciclev10016074m.1	PB.4530.1	+	34912621	34919246	34913866	34915479
Ciclev10015725m.1	PB.4535.7	-	34965769	34971984	34966176	34971756
Ciclev10017037m.1	PB.4537.4	-	34990204	34992044	34990219	34992028
Ciclev10017750m.1	PB.4539.4	+	35000889	35006318	35000958	35005649
Ciclev10016368m.1	PB.4540.1	+	35013213	35015600	35013848	35015439
Ciclev10018176m.1	PB.4543.1	-	35063595	35069567	35069015	35069534
Ciclev10014336m.1	PB.4552.1	+	35122086	35126855	35122861	35126714
Ciclev10016692m.1	PB.4562.2	-	35180552	35182820	35180594	35182774
Ciclev10016700m.1	PB.4562.2	-	35180552	35182820	35180594	35182774
Ciclev10015994m.1	PB.4571.4	+	35259732	35264172	35259735	35262338
Ciclev10015992m.1	PB.4571.4	+	35259732	35264172	35259735	35263295
Ciclev10018338m.1	PB.4588.5	-	35339215	35345227	35339574	35345225
Ciclev10016134m.1	PB.4604.1	-	35407198	35410104	35407311	35410097
Ciclev10016136m.1	PB.4606.1	-	35411157	35413909	35411220	35413897
Ciclev10016131m.1	PB.4606.1	-	35411157	35413909	35411220	35413501
Ciclev10016619m.1	PB.4606.1	-	35411157	35413909	35411220	35413897
Ciclev10014416m.1	PB.4621.1	-	35564211	35570648	35564238	35570619
Ciclev10014522m.1	PB.4621.1	-	35564211	35570648	35564982	35570619
Ciclev10016958m.1	PB.4624.2	+	35600894	35602325	35600895	35602157
Ciclev10014418m.1	PB.4626.1	+	35612335	35618028	35612410	35618022
Ciclev10014460m.1	PB.4626.1	+	35612335	35618028	35612410	35618022
Ciclev10014653m.1	PB.4627.2	+	35620832	35624964	35620832	35624957
Ciclev10015006m.1	PB.4627.2	+	35620832	35624964	35620832	35624957
Ciclev10015095m.1	PB.4627.2	+	35620832	35624964	35620832	35624957
Ciclev10015240m.1	PB.4627.2	+	35620832	35624964	35620832	35624957
Ciclev10016588m.1	PB.4628.2	-	35629385	35632999	35629385	35632985
Ciclev10017963m.1	PB.4629.2	-	35633787	35638130	35634091	35634283
Ciclev10014675m.1	PB.4631.1	+	35662194	35667035	35662234	35666966
Ciclev10014348m.1	PB.4639.7	-	35716915	35719826	35717170	35719814
Ciclev10015625m.1	PB.4641.4	-	35726313	35731090	35727688	35730770
Ciclev10015536m.1	PB.4643.1	+	35737786	35740987	35738025	35740324
Ciclev10014814m.1	PB.4644.2	+	35752009	35756495	35752184	35756328
Ciclev10016358m.1	PB.4645.1	+	35758393	35760902	35758546	35760859
Ciclev10015369m.1	PB.4648.1	-	35763463	35766744	35763653	35766725
Ciclev10016375m.1	PB.4651.1	-	35780434	35782838	35780438	35782811
Ciclev10016914m.1	PB.4651.1	-	35780434	35782838	35780438	35782811
Ciclev10016689m.1	PB.4654.1	-	35790839	35793815	35790871	35793694
Ciclev10016812m.1	PB.4654.1	-	35790839	35793815	35791388	35793694
Ciclev10016118m.1	PB.4655.4	+	35795245	35797762	35795283	35797273
Ciclev10016357m.1	PB.4659.1	+	35803496	35806031	35803512	35805985
Ciclev10015752m.1	PB.4666.3	+	35846192	35849699	35846238	35849480
Ciclev10017049m.1	PB.4670.1	+	35861293	35862930	35861295	35862848
Ciclev10015429m.1	PB.4673.1	-	35880655	35883343	35881014	35883329
Ciclev10015427m.1	PB.4673.1	-	35880655	35883343	35880675	35883329
Ciclev10015432m.1	PB.4673.1	-	35880655	35883343	35880952	35883329
Ciclev10017675m.1	PB.4675.51	+	35945608	35949002	35947883	35948725
Ciclev10017607m.1	PB.4678.3	+	35960421	35963638	35960678	35963397
Ciclev10017578m.1	PB.4680.1	-	35967303	35970124	35968957	35969638
Ciclev10014811m.1	PB.4682.1	-	35970539	35973981	35970577	35973973
Ciclev10017876m.1	PB.4691.1	-	36005115	36007322	36005533	36007204
Ciclev10014921m.1	PB.4694.3	+	36015171	36019543	36015521	36019540
Ciclev10014507m.1	PB.4695.1	-	36020109	36025139	36020216	36025046
Ciclev10014697m.1	PB.4701.4	+	36057848	36060866	36057885	36060851
Ciclev10014396m.1	PB.4707.2	+	36089465	36092980	36089466	36092894
Ciclev10016214m.1	PB.4709.1	-	36088468	36107978	36104524	36107958
Ciclev10015889m.1	PB.4711.2	-	36117357	36119351	36117530	36119293
Ciclev10015898m.1	PB.4715.2	-	36156463	36161224	36156490	36160964
Ciclev10014638m.1	PB.4718.1	-	36165245	36169494	36165468	36169473
Ciclev10014637m.1	PB.4718.1	-	36165245	36169494	36165468	36169042
Ciclev10014837m.1	PB.4721.1	-	36183004	36186793	36183109	36186773
Ciclev10015233m.1	PB.4724.1	-	36195271	36199393	36195302	36199265
Ciclev10015263m.1	PB.4730.1	+	36223842	36266483	36223846	36229802
Ciclev10017393m.1	PB.4736.1	+	36302778	36303966	36302778	36303117
Ciclev10016575m.1	PB.4744.2	-	36331557	36338534	36331848	36338381
Ciclev10018915m.1	PB.4751.1	+	62027	67039	62157	67039
Ciclev10020756m.1	PB.4754.1	-	69993	75467	70053	75159
Ciclev10020771m.1	PB.4754.1	-	69993	75467	70053	75159
Ciclev10023325m.1	PB.4764.1	+	174876	177224	175198	177027
Ciclev10020627m.1	PB.4773.1	+	239057	243433	240592	243369
Ciclev10021436m.1	PB.4773.1	+	239057	243433	240592	243369
Ciclev10020391m.1	PB.4774.15	+	259936	262796	260117	262697
Ciclev10020386m.1	PB.4774.15	+	259936	262796	260117	262699
Ciclev10024375m.1	PB.4778.7	-	262773	269714	263408	269518
Ciclev10023768m.1	PB.4780.1	+	296101	301369	296696	301004
Ciclev10019978m.1	PB.4784.1	+	345973	348589	345991	348332
Ciclev10019828m.1	PB.4785.3	-	348547	351155	348560	351141
Ciclev10019189m.1	PB.4804.3	-	508153	511709	508374	511381
Ciclev10019043m.1	PB.4806.1	+	524079	530439	524091	530432
Ciclev10019058m.1	PB.4806.1	+	524079	530439	524091	530432
Ciclev10019347m.1	PB.4806.1	+	524079	530439	524091	530432
Ciclev10021179m.1	PB.4808.1	-	535174	536841	535180	536813
Ciclev10018971m.1	PB.4814.6	-	555940	559896	555969	559888
Ciclev10018981m.1	PB.4814.6	-	555940	559896	555969	559708
Ciclev10022983m.1	PB.4815.3	+	560814	562367	560835	562360
Ciclev10022985m.1	PB.4815.3	+	560814	562367	560934	562360
Ciclev10022980m.1	PB.4815.3	+	560814	562367	560835	562360
Ciclev10022965m.1	PB.4819.1	+	602816	605474	603479	605468
Ciclev10023874m.1	PB.4837.1	+	736481	739149	736509	737538
Ciclev10019855m.1	PB.4843.5	-	781023	784558	781024	784364
Ciclev10024632m.1	PB.4849.1	-	812633	816057	812805	814775
Ciclev10019472m.1	PB.4852.1	+	848754	852263	848755	852261
Ciclev10021969m.1	PB.4860.3	-	894904	897669	894965	897547
Ciclev10023430m.1	PB.4863.1	-	905224	906474	905378	906457
Ciclev10019301m.1	PB.4869.2	-	972271	976776	972289	976751
Ciclev10022353m.1	PB.4873.1	+	1010158	1012898	1010202	1012853
Ciclev10024283m.1	PB.4877.1	+	1029850	1030707	1029927	1030447
Ciclev10020137m.1	PB.4887.2	-	1088166	1091889	1088238	1091889
Ciclev10019327m.1	PB.4888.1	-	1094412	1097311	1094441	1097086
Ciclev10018811m.1	PB.4894.1	+	1135905	1142608	1136008	1140292
Ciclev10018862m.1	PB.4895.1	-	1142839	1146425	1142955	1145685
Ciclev10023159m.1	PB.4898.1	+	1160966	1161896	1160992	1161777
Ciclev10019859m.1	PB.4909.6	+	1218753	1221203	1218781	1220857
Ciclev10018913m.1	PB.4915.2	+	1260031	1263352	1260057	1263345
Ciclev10024192m.1	PB.4929.1	+	1410254	1411137	1410257	1411034
Ciclev10018513m.1	PB.4933.2	+	1436495	1444235	1436579	1442305
Ciclev10018484m.1	PB.4933.2	+	1436495	1444235	1436579	1444179
Ciclev10024061m.1	PB.4934.1	-	1452800	1454138	1452876	1454058
Ciclev10022797m.1	PB.4940.1	+	1527396	1529262	1527484	1529254
Ciclev10022481m.1	PB.4940.1	+	1527396	1529262	1527484	1529254
Ciclev10023365m.1	PB.4944.1	-	1551907	1552772	1552207	1552607
Ciclev10022121m.1	PB.4945.1	+	1563326	1564571	1563444	1564461
Ciclev10019694m.1	PB.4947.1	+	1582587	1586316	1582675	1586208
Ciclev10024671m.1	PB.4960.4	+	1696062	1698775	1696062	1698775
Ciclev10018956m.1	PB.4974.1	-	1790838	1794639	1790892	1794620
Ciclev10019338m.1	PB.4977.2	-	1813375	1816760	1813570	1816531
Ciclev10019223m.1	PB.4984.2	-	1857935	1862027	1858524	1861234
Ciclev10023664m.1	PB.4990.2	-	1890558	1892287	1890743	1891511
Ciclev10019211m.1	PB.4996.1	+	1943081	1947734	1943647	1947641
Ciclev10019281m.1	PB.4997.5	-	1948110	1950995	1948154	1950966
Ciclev10019603m.1	PB.4997.5	-	1948110	1950995	1948154	1950966
Ciclev10021879m.1	PB.5001.1	-	1978817	1982568	1978848	1982416
Ciclev10020397m.1	PB.5009.3	+	2062737	2065492	2062740	2065492
Ciclev10021657m.1	PB.5020.1	-	2122461	2125916	2122512	2125916
Ciclev10022872m.1	PB.5021.1	+	2128303	2130419	2128333	2130417
Ciclev10024517m.1	PB.5024.1	-	2133982	2135111	2134200	2134996
Ciclev10018904m.1	PB.5025.2	-	2137826	2141361	2137900	2141308
Ciclev10023704m.1	PB.5026.1	+	2177681	2183474	2179315	2182954
Ciclev10020527m.1	PB.5034.1	+	2242608	2244591	2242608	2244545
Ciclev10024236m.1	PB.5037.1	+	2258687	2263661	2258897	2263068
Ciclev10021785m.1	PB.5041.2	+	2278675	2280781	2278675	2280175
Ciclev10019379m.1	PB.5048.2	-	2330115	2334447	2330117	2334317
Ciclev10018737m.1	PB.5051.6	-	2355787	2361777	2355791	2361747
Ciclev10019541m.1	PB.5054.1	-	2375161	2379358	2375432	2379089
Ciclev10024191m.1	PB.5076.1	-	2593883	2597210	2594994	2596969
Ciclev10018728m.1	PB.5078.2	+	2603057	2615656	2603083	2615649
Ciclev10019374m.1	PB.5085.1	-	2648228	2652351	2648280	2652347
Ciclev10020913m.1	PB.5086.1	+	2666068	2667904	2666075	2667855
Ciclev10020979m.1	PB.5094.2	+	2697346	2700430	2697355	2700326
Ciclev10019800m.1	PB.5100.1	-	2710773	2716059	2710779	2715959
Ciclev10018883m.1	PB.5103.1	-	2719792	2727835	2719886	2727822
Ciclev10021480m.1	PB.5104.1	-	2737107	2739351	2737110	2739325
Ciclev10018474m.1	PB.5118.1	+	2829614	2837411	2829630	2837378
Ciclev10023110m.1	PB.5124.1	+	2874455	2875677	2874467	2875676
Ciclev10021625m.1	PB.5142.1	+	2992131	2995929	2992220	2995911
Ciclev10020585m.1	PB.5142.1	+	2992131	2995929	2992220	2995911
Ciclev10021986m.1	PB.5149.1	+	3032773	3036640	3032787	3036635
Ciclev10021979m.1	PB.5149.1	+	3032773	3036640	3032787	3036635
Ciclev10020862m.1	PB.5152.1	+	3050568	3056359	3050613	3054441
Ciclev10021278m.1	PB.5157.1	-	3133274	3135405	3133683	3135227
Ciclev10021322m.1	PB.5164.1	-	3205308	3208690	3205520	3207758
Ciclev10023449m.1	PB.5166.1	+	3217195	3219506	3217383	3219202
Ciclev10020953m.1	PB.5176.1	-	3263198	3265058	3263223	3265031
Ciclev10019081m.1	PB.5178.1	+	3299594	3312074	3304275	3311799
Ciclev10021762m.1	PB.5187.1	-	3347728	3350265	3347748	3350257
Ciclev10020441m.1	PB.5189.3	-	3350497	3352664	3350501	3352652
Ciclev10021074m.1	PB.5189.3	-	3350497	3352664	3350501	3352652
Ciclev10020109m.1	PB.5190.1	+	3358797	3361975	3358970	3361865
Ciclev10020085m.1	PB.5200.1	+	3441660	3447013	3441865	3446926
Ciclev10024152m.1	PB.5217.7	+	3611466	3615914	3611668	3615544
Ciclev10019340m.1	PB.5227.2	-	3654014	3657990	3654154	3657882
Ciclev10021921m.1	PB.5228.1	-	3659422	3662678	3659453	3662674
Ciclev10018826m.1	PB.5252.1	+	3900583	3905307	3900688	3905306
Ciclev10019054m.1	PB.5254.2	+	3915426	3918699	3915455	3918620
Ciclev10019216m.1	PB.5256.2	+	3925180	3929217	3925207	3929174
Ciclev10019194m.1	PB.5256.2	+	3925180	3929217	3925207	3929174
Ciclev10019136m.1	PB.5268.2	-	4026929	4034260	4026945	4034249
Ciclev10019252m.1	PB.5268.2	-	4026929	4034260	4028044	4034249
Ciclev10020559m.1	PB.5276.2	+	4071690	4075210	4071705	4075209
Ciclev10018967m.1	PB.5291.1	+	4280427	4284135	4280665	4284103
Ciclev10019860m.1	PB.5293.4	-	4286742	4290340	4286794	4290307
Ciclev10022591m.1	PB.5306.1	-	4360529	4364149	4360529	4364138
Ciclev10022323m.1	PB.5309.1	-	4377130	4378773	4377137	4378771
Ciclev10022328m.1	PB.5320.1	+	4446179	4448714	4446204	4448711
Ciclev10021830m.1	PB.5333.3	-	4670702	4674571	4671229	4674390
Ciclev10022219m.1	PB.5336.1	-	4736024	4740432	4736047	4740432
Ciclev10024449m.1	PB.5346.1	+	4849854	4851489	4849943	4851220
Ciclev10020680m.1	PB.5359.1	-	4939308	4940644	4939308	4940643
Ciclev10024349m.1	PB.5366.4	+	4992867	5000545	4999801	5000310
Ciclev10019549m.1	PB.5384.1	+	5344994	5350982	5346345	5350968
Ciclev10019663m.1	PB.5392.1	-	5405487	5412366	5406447	5412349
Ciclev10020604m.1	PB.5401.1	-	5494679	5499280	5494686	5499081
Ciclev10019315m.1	PB.5402.1	+	5507961	5513537	5508279	5513535
Ciclev10023049m.1	PB.5405.2	+	5560553	5562883	5560633	5562564
Ciclev10023495m.1	PB.5419.1	+	5674726	5678479	5674875	5678132
Ciclev10023715m.1	PB.5421.1	+	5683704	5684674	5683712	5684424
Ciclev10020230m.1	PB.5422.2	-	5686711	5691343	5686860	5691213
Ciclev10018970m.1	PB.5432.1	+	5776879	5786427	5776942	5786422
Ciclev10019632m.1	PB.5432.1	+	5776879	5786427	5778279	5786422
Ciclev10019631m.1	PB.5432.1	+	5776879	5786427	5778279	5785946
Ciclev10019204m.1	PB.5439.2	-	5897297	5901660	5897394	5901654
Ciclev10019316m.1	PB.5439.2	-	5897297	5901660	5897394	5901654
Ciclev10022198m.1	PB.5451.1	-	6000249	6002911	6000266	6002833
Ciclev10021834m.1	PB.5451.1	-	6000249	6002911	6000267	6002833
Ciclev10018943m.1	PB.5459.3	-	6076941	6080889	6076949	6080875
Ciclev10022502m.1	PB.5467.3	+	6149845	6152006	6149886	6151789
Ciclev10019873m.1	PB.5482.1	-	6259893	6263368	6259923	6263304
Ciclev10019819m.1	PB.5482.1	-	6259893	6263368	6259923	6263304
Ciclev10023497m.1	PB.5485.1	-	6285863	6290562	6287629	6290229
Ciclev10021364m.1	PB.5487.2	-	6299454	6303749	6299687	6303749
Ciclev10024333m.1	PB.5489.2	+	6320089	6321164	6320152	6320945
Ciclev10021222m.1	PB.5495.1	-	6334378	6339433	6334404	6339425
Ciclev10020159m.1	PB.5497.1	-	6353000	6356485	6353187	6356406
Ciclev10021276m.1	PB.5497.1	-	6353000	6356485	6353187	6356406
Ciclev10018779m.1	PB.5499.1	-	6394192	6403901	6394345	6403865
Ciclev10022033m.1	PB.5510.4	-	6495186	6496559	6495251	6496559
Ciclev10020457m.1	PB.5519.1	-	6546503	6552209	6546647	6552193
Ciclev10020456m.1	PB.5519.1	-	6546503	6552209	6546647	6551189
Ciclev10021563m.1	PB.5519.1	-	6546503	6552209	6546647	6551189
Ciclev10020971m.1	PB.5519.1	-	6546503	6552209	6546647	6552193
Ciclev10020609m.1	PB.5519.1	-	6546503	6552209	6546647	6552193
Ciclev10024328m.1	PB.5520.1	+	6565262	6567573	6565337	6567260
Ciclev10019996m.1	PB.5522.1	+	6598468	6602993	6598549	6602986
Ciclev10021340m.1	PB.5529.2	+	6695156	6697472	6695171	6697430
Ciclev10020042m.1	PB.5533.1	-	6711211	6716439	6711279	6716416
Ciclev10020146m.1	PB.5533.1	-	6711211	6716439	6711279	6716416
Ciclev10024228m.1	PB.5542.2	+	6801171	6804760	6801959	6804260
Ciclev10020837m.1	PB.5546.1	-	6811770	6815097	6811845	6815073
Ciclev10023310m.1	PB.5547.1	-	6818202	6823545	6818441	6819283
Ciclev10019047m.1	PB.5554.1	+	6910101	6915128	6911059	6914961
Ciclev10019953m.1	PB.5558.3	+	6949933	6959532	6949952	6959530
Ciclev10019930m.1	PB.5561.1	+	6999304	7003170	6999317	7003137
Ciclev10021119m.1	PB.5562.1	-	7004279	7007873	7004358	7007866
Ciclev10022601m.1	PB.5564.1	-	7012198	7013963	7012274	7013949
Ciclev10018833m.1	PB.5578.5	-	7163695	7167697	7163697	7167661
Ciclev10023457m.1	PB.5579.1	+	7169367	7170868	7169476	7170783
Ciclev10021675m.1	PB.5580.1	-	7170811	7174810	7170825	7174786
Ciclev10024399m.1	PB.5581.8	-	7175592	7181696	7175716	7181525
Ciclev10023012m.1	PB.5584.2	+	7235575	7236793	7235575	7236465
Ciclev10019875m.1	PB.5585.2	+	7240670	7244252	7240670	7244109
Ciclev10022133m.1	PB.5589.1	+	7256331	7258592	7256351	7258460
Ciclev10020378m.1	PB.5590.2	-	7265140	7267966	7265178	7267946
Ciclev10023301m.1	PB.5592.1	+	7272435	7274348	7272723	7274213
Ciclev10019755m.1	PB.5616.1	+	7451803	7455910	7451805	7455910
Ciclev10022490m.1	PB.5630.1	-	7574232	7576863	7574383	7576856
Ciclev10022544m.1	PB.5633.1	-	7643687	7644867	7643695	7644822
Ciclev10022875m.1	PB.5636.1	+	7665180	7665809	7665180	7665801
Ciclev10018679m.1	PB.5637.1	+	7674162	7679893	7674223	7679805
Ciclev10018667m.1	PB.5637.1	+	7674162	7679893	7674223	7679805
Ciclev10020323m.1	PB.5640.1	-	7707009	7710562	7707175	7710491
Ciclev10024374m.1	PB.5641.1	-	7716479	7718213	7716703	7717651
Ciclev10021320m.1	PB.5648.2	-	7762082	7765687	7762093	7765661
Ciclev10024265m.1	PB.5654.12	+	7815768	7834722	7816342	7818934
Ciclev10019101m.1	PB.5654.12	+	7815768	7834722	7823759	7834649
Ciclev10020077m.1	PB.5660.1	-	7892597	7894414	7892670	7894409
Ciclev10023002m.1	PB.5661.1	-	7930269	7933969	7931526	7933933
Ciclev10022394m.1	PB.5669.2	+	7973323	7975883	7973323	7975854
Ciclev10022746m.1	PB.5669.2	+	7973323	7975883	7973323	7975854
Ciclev10021474m.1	PB.5686.1	+	8103296	8113184	8111521	8113053
Ciclev10019317m.1	PB.5699.1	+	8225014	8228339	8225088	8228320
Ciclev10020626m.1	PB.5706.1	+	8280548	8282672	8280598	8282585
Ciclev10018601m.1	PB.5708.5	-	8291227	8297558	8291227	8297326
Ciclev10019500m.1	PB.5717.6	-	8352169	8358232	8352177	8357483
Ciclev10023968m.1	PB.5719.3	-	8383058	8387405	8383366	8387281
Ciclev10022479m.1	PB.5726.5	+	8477555	8488998	8486491	8488997
Ciclev10024207m.1	PB.5728.1	+	8492607	8493973	8492625	8493753
Ciclev10019659m.1	PB.5730.1	+	8509846	8514097	8509862	8514062
Ciclev10021205m.1	PB.5736.4	-	8556237	8560904	8556241	8560871
Ciclev10018555m.1	PB.5737.2	-	8563050	8573590	8563136	8573524
Ciclev10020920m.1	PB.5738.1	-	8590472	8593940	8590483	8593922
Ciclev10021731m.1	PB.5739.1	+	8598740	8601721	8600080	8601637
Ciclev10024225m.1	PB.5744.1	+	8626325	8631060	8626462	8630813
Ciclev10019179m.1	PB.5748.1	+	8673974	8677167	8673984	8677126
Ciclev10021985m.1	PB.5760.4	+	8781704	8785930	8781754	8784425
Ciclev10021283m.1	PB.5760.4	+	8781704	8785930	8781754	8785326
Ciclev10020592m.1	PB.5764.1	-	8816779	8821931	8816784	8821895
Ciclev10022257m.1	PB.5765.1	-	8825932	8828932	8825970	8828784
Ciclev10021913m.1	PB.5770.1	-	8859211	8863243	8859430	8863221
Ciclev10018952m.1	PB.5785.3	-	9051505	9056433	9052209	9056378
Ciclev10018539m.1	PB.5814.5	-	9369825	9381730	9369827	9380578
Ciclev10018580m.1	PB.5814.5	-	9369825	9381730	9369827	9378968
Ciclev10023249m.1	PB.5814.34	-	9382808	9385325	9384143	9385275
Ciclev10020050m.1	PB.5814.45	-	9423196	9428960	9423198	9428954
Ciclev10021677m.1	PB.5815.1	-	9566543	9570662	9566586	9570590
Ciclev10019149m.1	PB.5816.2	-	9572692	9583145	9572731	9583014
Ciclev10020440m.1	PB.5834.1	+	9852172	9854071	9852177	9854040
Ciclev10023895m.1	PB.5838.2	+	9875372	9884272	9876901	9882844
Ciclev10018693m.1	PB.5839.5	-	9893234	9898323	9893236	9898231
Ciclev10020493m.1	PB.5844.2	+	10019285	10022124	10019297	10022106
Ciclev10018863m.1	PB.5846.4	-	10022288	10028502	10022297	10028450
Ciclev10018860m.1	PB.5846.4	-	10022288	10028502	10022297	10028450
Ciclev10018859m.1	PB.5846.4	-	10022288	10028502	10022297	10028450
Ciclev10018898m.1	PB.5846.4	-	10022288	10028502	10024077	10028450
Ciclev10018856m.1	PB.5847.3	-	10029192	10039431	10029257	10039415
Ciclev10019113m.1	PB.5851.2	-	10096744	10102835	10096745	10102079
Ciclev10018793m.1	PB.5857.1	+	10250266	10255762	10250671	10255338
Ciclev10019966m.1	PB.5859.4	-	10359563	10365293	10359587	10365180
Ciclev10020517m.1	PB.5862.2	-	10404102	10407785	10404109	10407777
Ciclev10024364m.1	PB.5864.1	+	10421519	10424681	10421826	10423612
Ciclev10022203m.1	PB.5867.6	-	10467274	10483838	10471192	10473537
Ciclev10019372m.1	PB.5880.1	-	10933357	10938757	10933406	10938651
Ciclev10020093m.1	PB.5880.1	-	10933357	10938757	10933406	10938651
Ciclev10021874m.1	PB.5884.3	-	10955722	10959174	10955763	10959102
Ciclev10023738m.1	PB.5887.10	-	10990499	10995190	10991212	10992441
Ciclev10020638m.1	PB.5891.3	+	11048511	11053059	11048520	11053004
Ciclev10018844m.1	PB.5893.2	+	11065800	11069719	11065877	11069713
Ciclev10018614m.1	PB.5894.2	-	11078791	11089200	11078798	11089090
Ciclev10018635m.1	PB.5894.2	-	11078791	11089200	11078798	11089090
Ciclev10020959m.1	PB.5898.2	+	11191232	11193952	11191459	11193858
Ciclev10019418m.1	PB.5904.2	-	11406313	11410183	11406396	11410163
Ciclev10023945m.1	PB.5930.3	-	12159463	12162338	12159668	12162084
Ciclev10020013m.1	PB.5938.1	+	12216683	12222528	12216733	12222479
Ciclev10023135m.1	PB.5943.1	-	12271285	12272962	12271369	12272961
Ciclev10023883m.1	PB.5944.4	-	12280283	12285221	12281204	12283917
Ciclev10024175m.1	PB.5951.3	-	12506455	12510221	12506616	12508750
Ciclev10023174m.1	PB.5958.1	-	12665656	12666920	12665726	12666722
Ciclev10022976m.1	PB.5964.2	-	12716763	12717951	12716926	12717904
Ciclev10019568m.1	PB.5979.2	-	12945424	12949117	12945481	12949105
Ciclev10019578m.1	PB.5979.2	-	12945424	12949117	12945481	12949086
Ciclev10021162m.1	PB.5980.2	-	12984364	12986602	12984411	12986574
Ciclev10018881m.1	PB.5987.5	+	13226400	13233957	13226416	13233923
Ciclev10018879m.1	PB.5987.5	+	13226400	13233957	13226416	13233923
Ciclev10020581m.1	PB.6004.1	-	13437025	13440350	13437030	13440178
Ciclev10023265m.1	PB.6007.2	+	13565681	13568125	13565697	13567274
Ciclev10020814m.1	PB.6017.5	+	13749001	13753020	13749083	13753019
Ciclev10020281m.1	PB.6024.1	-	13967220	13970160	13967223	13970119
Ciclev10021344m.1	PB.6024.1	-	13967220	13970160	13967223	13970119
Ciclev10023932m.1	PB.6034.4	-	14067886	14071211	14068210	14068589
Ciclev10024344m.1	PB.6036.1	-	14354000	14355735	14354103	14355585
Ciclev10019235m.1	PB.6037.1	+	14468098	14477093	14468144	14474199
Ciclev10022727m.1	PB.6041.1	+	14548211	14551396	14548216	14549473
Ciclev10022731m.1	PB.6041.1	+	14548211	14551396	14548417	14551367
Ciclev10024384m.1	PB.6050.1	+	14869007	14871148	14869144	14870847
Ciclev10020191m.1	PB.6052.4	-	14898109	14903458	14898168	14903449
Ciclev10019567m.1	PB.6052.4	-	14898109	14903458	14898168	14903449
Ciclev10020125m.1	PB.6059.2	+	15339161	15341648	15339161	15341593
Ciclev10024520m.1	PB.6065.1	-	15950558	15954201	15950729	15954114
Ciclev10024638m.1	PB.6067.1	+	15994209	15997688	15996022	15997688
Ciclev10023168m.1	PB.6068.2	-	15994155	15997091	15994163	15996976
Ciclev10018946m.1	PB.6073.3	-	16208937	16228645	16208939	16228612
Ciclev10024450m.1	PB.6074.3	+	16260444	16265483	16261432	16262283
Ciclev10019831m.1	PB.6078.1	+	16308388	16313943	16308398	16313893
Ciclev10018592m.1	PB.6081.2	-	16427389	16437581	16427978	16437545
Ciclev10023879m.1	PB.6083.2	-	16677022	16680448	16678976	16680361
Ciclev10023713m.1	PB.6084.7	+	16697026	16702141	16697119	16701540
Ciclev10020172m.1	PB.6086.4	-	16772478	16780211	16772904	16780195
Ciclev10024534m.1	PB.6092.3	-	16912566	16917907	16912692	16917880
Ciclev10022847m.1	PB.6108.1	-	17717669	17720654	17717682	17720651
Ciclev10019005m.1	PB.6109.2	-	17722277	17728460	17722317	17728192
Ciclev10019106m.1	PB.6109.2	-	17722277	17728460	17722317	17728192
Ciclev10018888m.1	PB.6112.4	-	17748316	17758098	17748548	17755524
Ciclev10019091m.1	PB.6117.1	-	17783979	17788665	17784072	17788611
Ciclev10018551m.1	PB.6119.3	-	17801173	17810536	17801173	17810498
Ciclev10021095m.1	PB.6128.2	-	18466343	18467839	18466384	18467774
Ciclev10023500m.1	PB.6133.1	-	18546290	18552708	18546746	18550417
Ciclev10022004m.1	PB.6134.1	+	18573247	18576836	18573257	18576299
Ciclev10021034m.1	PB.6135.1	+	18593313	18602336	18593396	18602254
Ciclev10022597m.1	PB.6136.1	-	18601876	18607584	18602703	18607570
Ciclev10024563m.1	PB.6140.1	-	18645001	18647853	18645465	18647805
Ciclev10023646m.1	PB.6141.1	-	18648075	18650461	18648426	18650443
Ciclev10020800m.1	PB.6144.3	-	18680708	18685507	18680715	18685507
Ciclev10021108m.1	PB.6148.1	-	18748971	18754636	18748973	18754625
Ciclev10023388m.1	PB.6153.1	-	18880274	18884468	18881519	18883980
Ciclev10023658m.1	PB.6154.1	-	18890872	18895248	18892043	18895238
Ciclev10021565m.1	PB.6156.3	+	18925710	18929776	18925719	18929429
Ciclev10022850m.1	PB.6157.3	-	18929841	18932470	18930010	18932438
Ciclev10022503m.1	PB.6157.3	-	18929841	18932470	18930010	18932438
Ciclev10020327m.1	PB.6159.1	+	18965762	18968326	18965762	18968313
Ciclev10024209m.1	PB.6162.1	-	18973583	18974828	18973876	18974610
Ciclev10023552m.1	PB.6163.1	-	18988592	18991140	18988840	18991119
Ciclev10023640m.1	PB.6168.1	+	19171128	19173491	19171728	19172666
Ciclev10024311m.1	PB.6169.1	-	19212857	19216027	19212947	19215613
Ciclev10021647m.1	PB.6172.1	+	19266850	19268556	19266871	19268499
Ciclev10022089m.1	PB.6174.1	+	19305483	19309245	19305599	19309195
Ciclev10023717m.1	PB.6177.1	-	19323897	19325330	19324268	19325142
Ciclev10021070m.1	PB.6179.1	+	19500000	19504908	19501098	19504893
Ciclev10020994m.1	PB.6180.1	+	19508462	19512977	19509171	19512737
Ciclev10022572m.1	PB.6182.1	-	19780708	19787670	19780711	19782241
Ciclev10023954m.1	PB.6191.1	+	19912140	19914860	19912566	19914570
Ciclev10020875m.1	PB.6197.1	-	20132341	20135888	20132362	20135883
Ciclev10020729m.1	PB.6199.1	-	20506692	20511119	20507710	20511063
Ciclev10024582m.1	PB.6203.1	+	20565908	20571328	20565937	20571082
Ciclev10021013m.1	PB.6205.3	-	20571799	20576375	20571854	20576375
Ciclev10021386m.1	PB.6211.1	-	20750629	20753441	20750712	20753437
Ciclev10024506m.1	PB.6215.3	+	20865880	20870835	20866112	20868397
Ciclev10020889m.1	PB.6215.3	+	20865880	20870835	20868431	20870269
Ciclev10020855m.1	PB.6218.1	-	20890072	20896812	20890248	20896717
Ciclev10018742m.1	PB.6219.1	+	20908156	20915974	20908233	20915934
Ciclev10018743m.1	PB.6219.1	+	20908156	20915974	20909508	20915934
Ciclev10022933m.1	PB.6230.1	-	21082165	21084680	21082204	21084675
Ciclev10018756m.1	PB.6232.30	+	21432492	21440982	21432494	21440948
Ciclev10021069m.1	PB.6244.1	-	21578923	21584005	21579109	21583976
Ciclev10022964m.1	PB.6245.1	+	21682133	21685400	21684151	21685112
Ciclev10024428m.1	PB.6246.2	-	21677770	21682989	21678170	21682635
Ciclev10022415m.1	PB.6259.1	-	21945853	21947674	21945867	21947624
Ciclev10023649m.1	PB.6269.2	+	22173784	22177011	22174018	22176228
Ciclev10019367m.1	PB.6276.3	-	22355188	22360213	22355291	22357723
Ciclev10023376m.1	PB.6279.2	-	22547936	22552123	22548390	22549457
Ciclev10023653m.1	PB.6283.1	-	22765256	22771100	22766944	22770646
Ciclev10022506m.1	PB.6294.2	+	23043181	23045901	23043181	23045829
Ciclev10020990m.1	PB.6297.2	-	23182640	23185220	23182643	23185114
Ciclev10019721m.1	PB.6298.3	-	23193284	23203614	23193477	23199693
Ciclev10023823m.1	PB.6300.3	+	23291921	23293539	23292162	23293113
Ciclev10020271m.1	PB.6301.1	+	23294393	23299196	23294402	23299117
Ciclev10022444m.1	PB.6304.1	+	23375538	23379991	23375589	23379970
Ciclev10022283m.1	PB.6309.1	+	23421698	23424126	23421699	23424030
Ciclev10024370m.1	PB.6317.1	-	23556686	23561025	23558929	23559761
Ciclev10019811m.1	PB.6318.2	-	23572734	23575565	23572803	23575556
Ciclev10019167m.1	PB.6329.1	-	23737103	23744400	23737104	23744297
Ciclev10019531m.1	PB.6359.1	+	24744582	24750081	24744597	24750079
Ciclev10019165m.1	PB.6359.1	+	24744582	24750081	24744597	24750079
Ciclev10020282m.1	PB.6368.8	+	24809561	24814337	24810660	24814289
Ciclev10020270m.1	PB.6372.2	+	24831904	24837776	24831949	24837740
Ciclev10019406m.1	PB.6374.1	-	24840382	24845257	24840386	24845254
Ciclev10019489m.1	PB.6374.1	-	24840382	24845257	24840386	24845254
Ciclev10022372m.1	PB.6379.1	+	24943610	24945414	24943610	24945394
Ciclev10019311m.1	PB.6383.1	+	25067421	25072317	25067425	25072314
Ciclev10019310m.1	PB.6383.1	+	25067421	25072317	25067469	25072314
Ciclev10019028m.1	PB.6387.2	-	25158169	25168083	25158172	25162574
Ciclev10024113m.1	PB.6388.1	+	25204824	25206265	25204996	25205221
Ciclev10022180m.1	PB.6397.2	-	25448811	25451893	25448858	25451858
Ciclev10022149m.1	PB.6397.2	-	25448811	25451893	25448858	25451858
Ciclev10020069m.1	PB.6400.1	+	25463703	25465971	25463711	25465970
Ciclev10024256m.1	PB.6402.1	+	25474386	25477381	25474880	25476924
Ciclev10023374m.1	PB.6410.2	+	25612642	25615901	25612741	25615635
Ciclev10021021m.1	PB.6413.1	+	25645220	25649219	25645230	25649184
Ciclev10021684m.1	PB.6413.1	+	25645220	25649219	25645230	25647837
Ciclev10024361m.1	PB.6414.1	+	25649704	25653719	25649848	25653317
Ciclev10024293m.1	PB.6415.1	+	25657426	25663811	25657664	25663490
Ciclev10019293m.1	PB.6416.1	-	25663888	25668632	25663967	25668616
Ciclev10021058m.1	PB.6421.7	-	26480680	26486658	26481552	26486649
Ciclev10021720m.1	PB.6433.1	-	26660859	26662506	26660974	26662413
Ciclev10024633m.1	PB.6436.3	-	27178253	27180616	27179651	27180616
Ciclev10023412m.1	PB.6440.1	+	27206711	27209826	27206738	27207496
Ciclev10022330m.1	PB.6442.5	+	27219768	27223274	27222437	27223126
Ciclev10023862m.1	PB.6444.3	+	27240840	27246756	27243916	27244600
Ciclev10023703m.1	PB.6449.1	+	27269780	27274999	27274447	27274841
Ciclev10023361m.1	PB.6452.1	+	27288784	27295499	27288919	27290352
Ciclev10018983m.1	PB.6458.1	+	27384618	27392255	27385466	27391796
Ciclev10020092m.1	PB.6461.1	-	27395541	27398058	27395608	27398058
Ciclev10023662m.1	PB.6463.1	+	27453890	27469604	27453996	27456865
Ciclev10018573m.1	PB.6475.2	-	27855888	27861372	27857215	27861301
Ciclev10018528m.1	PB.6477.8	-	27861837	27874147	27867691	27874119
Ciclev10018529m.1	PB.6477.8	-	27861837	27874147	27868889	27874119
Ciclev10018537m.1	PB.6477.8	-	27861837	27874147	27868510	27874119
Ciclev10022932m.1	PB.6478.1	-	27940848	27947939	27941261	27942058
Ciclev10023529m.1	PB.6499.32	-	28077732	28198232	28101749	28105726
Ciclev10022842m.1	PB.6511.1	+	28389570	28390650	28389625	28390574
Ciclev10020011m.1	PB.6512.2	-	28391004	28394703	28391012	28394696
Ciclev10020481m.1	PB.6514.1	+	28402117	28407922	28402147	28407834
Ciclev10022193m.1	PB.6526.1	+	29111926	29113870	29111937	29113841
Ciclev10023274m.1	PB.6541.1	+	29315101	29322093	29315300	29321386
Ciclev10021336m.1	PB.6545.1	+	29395019	29402561	29395094	29402560
Ciclev10020579m.1	PB.6549.5	+	29438733	29441335	29438733	29441324
Ciclev10020573m.1	PB.6549.5	+	29438733	29441335	29438733	29441324
Ciclev10021090m.1	PB.6551.2	+	29481042	29482634	29481042	29482628
Ciclev10019766m.1	PB.6553.1	+	29541517	29545994	29541532	29545449
Ciclev10023475m.1	PB.6561.1	-	29836614	29840046	29838862	29839375
Ciclev10024620m.1	PB.6565.1	-	29953524	29956842	29955055	29956482
Ciclev10024186m.1	PB.6566.5	+	29963147	29979071	29963168	29978842
Ciclev10022921m.1	PB.6593.2	-	30462335	30463613	30462422	30463517
Ciclev10019120m.1	PB.6595.1	-	30473812	30483633	30474490	30483527
Ciclev10020843m.1	PB.6599.1	-	30618299	30620829	30618367	30620818
Ciclev10024371m.1	PB.6601.1	-	30645901	30648148	30646086	30648085
Ciclev10020318m.1	PB.6607.1	-	30700328	30703913	30700357	30703880
Ciclev10024060m.1	PB.6610.1	+	30728942	30730502	30728989	30729637
Ciclev10019181m.1	PB.6612.5	+	30755859	30759196	30755859	30759190
Ciclev10019182m.1	PB.6612.5	+	30755859	30759196	30755859	30759190
Ciclev10021126m.1	PB.6621.1	-	30926110	30928933	30926423	30928874
Ciclev10023594m.1	PB.6625.1	-	31121717	31123851	31121886	31123521
Ciclev10024135m.1	PB.6626.1	-	31127123	31130536	31127231	31130491
Ciclev10018721m.1	PB.6628.2	+	31159793	31168403	31161659	31168396
Ciclev10021151m.1	PB.6633.1	-	31352024	31356396	31352098	31356324
Ciclev10022857m.1	PB.6638.1	+	31467556	31474421	31471515	31474261
Ciclev10023690m.1	PB.6658.4	+	32543167	32556039	32543684	32555854
Ciclev10024088m.1	PB.6660.1	+	32597090	32600551	32598705	32599862
Ciclev10019208m.1	PB.6666.4	+	32749766	32753562	32749801	32753368
Ciclev10024287m.1	PB.6667.6	-	32717598	32719996	32717735	32719950
Ciclev10022462m.1	PB.6668.1	-	32720668	32727203	32726023	32726921
Ciclev10022574m.1	PB.6669.1	-	32754453	32756693	32754644	32756594
Ciclev10021020m.1	PB.6682.5	+	32942468	32946682	32942742	32946682
Ciclev10019496m.1	PB.6687.1	+	33154167	33159817	33154214	33159595
Ciclev10022534m.1	PB.6694.2	+	33204002	33205442	33204021	33205147
Ciclev10019057m.1	PB.6698.3	-	33308487	33313055	33308677	33313031
Ciclev10022175m.1	PB.6702.3	+	33387624	33390858	33388540	33390730
Ciclev10022043m.1	PB.6705.3	+	33440926	33540575	33441130	33443437
Ciclev10020809m.1	PB.6705.3	+	33440926	33540575	33537348	33540398
Ciclev10024392m.1	PB.6707.1	+	33589476	33603969	33602028	33603826
Ciclev10023622m.1	PB.6717.1	+	33701176	33702290	33701270	33702011
Ciclev10024623m.1	PB.6722.2	+	33722919	33728347	33722934	33727855
Ciclev10024642m.1	PB.6722.2	+	33722919	33728347	33722934	33725020
Ciclev10024630m.1	PB.6722.2	+	33722919	33728347	33722934	33724798
Ciclev10024636m.1	PB.6722.2	+	33722919	33728347	33722934	33727855
Ciclev10018724m.1	PB.6724.1	-	33748453	33753230	33748483	33753225
Ciclev10018735m.1	PB.6729.1	+	33888679	33895516	33888765	33895164
Ciclev10023119m.1	PB.6744.1	-	34219242	34220032	34219388	34219969
Ciclev10023924m.1	PB.6745.1	+	34224310	34226761	34224488	34226390
Ciclev10024089m.1	PB.6748.2	+	34255978	34260315	34256021	34259491
Ciclev10019440m.1	PB.6749.2	+	34289718	34294360	34289829	34294357
Ciclev10019419m.1	PB.6749.2	+	34289718	34294360	34289829	34294357
Ciclev10019442m.1	PB.6749.2	+	34289718	34294360	34289995	34294357
Ciclev10019185m.1	PB.6750.15	-	34303885	34309875	34303922	34309849
Ciclev10019630m.1	PB.6751.1	-	34311480	34319423	34312146	34319387
Ciclev10023682m.1	PB.6754.1	-	34481841	34555034	34553820	34555004
Ciclev10023127m.1	PB.6755.1	+	34563389	34567161	34563400	34565913
Ciclev10018536m.1	PB.6762.2	+	34654704	34665288	34655054	34665273
Ciclev10022585m.1	PB.6771.1	+	35024255	35026157	35024363	35026113
Ciclev10021195m.1	PB.6781.1	-	35349149	35352849	35349181	35352811
Ciclev10024315m.1	PB.6793.1	-	35513875	35518033	35514131	35517966
Ciclev10020672m.1	PB.6794.2	+	35576032	35587114	35583432	35586190
Ciclev10024643m.1	PB.6798.1	+	35713827	35715570	35714602	35715279
Ciclev10020487m.1	PB.6813.1	-	35943883	35948571	35943915	35948556
Ciclev10019728m.1	PB.6821.1	-	36113343	36118660	36113343	36118653
Ciclev10020241m.1	PB.6825.5	+	36254722	36259460	36254735	36258815
Ciclev10022603m.1	PB.6827.1	+	36278174	36281967	36278243	36281963
Ciclev10023175m.1	PB.6828.3	+	36284091	36287919	36286797	36287881
Ciclev10020219m.1	PB.6830.1	-	36287893	36289687	36287897	36289645
Ciclev10019154m.1	PB.6832.1	+	36296851	36313422	36297430	36301100
Ciclev10019610m.1	PB.6833.2	+	36324181	36326818	36324293	36326244
Ciclev10024205m.1	PB.6869.1	+	36750778	36755172	36750920	36754775
Ciclev10023611m.1	PB.6872.1	-	36801792	36804553	36801865	36804436
Ciclev10018562m.1	PB.6882.2	-	37103602	37111425	37103738	37111403
Ciclev10022657m.1	PB.6885.1	+	37168052	37170711	37169471	37170698
Ciclev10018567m.1	PB.6888.2	+	37381067	37389973	37381092	37389934
Ciclev10021094m.1	PB.6904.1	+	37993746	37999062	37993756	37999062
Ciclev10022660m.1	PB.6905.1	+	38023385	38025313	38023394	38025262
Ciclev10022249m.1	PB.6920.2	+	38323179	38328365	38323256	38328354
Ciclev10021886m.1	PB.6923.1	+	38337956	38342247	38337963	38342205
Ciclev10021635m.1	PB.6936.1	-	38541776	38547548	38542364	38547515
Ciclev10018533m.1	PB.6938.4	-	38552142	38556868	38552144	38556787
Ciclev10018558m.1	PB.6941.3	+	38617222	38627670	38618866	38627663
Ciclev10020610m.1	PB.6942.2	-	38640765	38709281	38702758	38708406
Ciclev10019506m.1	PB.6949.1	-	39052111	39061695	39052187	39061607
Ciclev10020116m.1	PB.6950.3	+	39072108	39081544	39072135	39079586
Ciclev10021194m.1	PB.6950.3	+	39072108	39081544	39072135	39079586
Ciclev10020114m.1	PB.6950.3	+	39072108	39081544	39073145	39079586
Ciclev10022293m.1	PB.6953.1	-	39151228	39154124	39151266	39154093
Ciclev10019345m.1	PB.6967.1	-	39416515	39420031	39416583	39419994
Ciclev10022821m.1	PB.6973.2	+	39523942	39529170	39523947	39529043
Ciclev10023373m.1	PB.6974.1	+	39533305	39534189	39533346	39534041
Ciclev10021136m.1	PB.6977.1	-	39606345	39608395	39606431	39608387
Ciclev10021508m.1	PB.6979.1	-	39631200	39637727	39631322	39637711
Ciclev10019914m.1	PB.6985.2	-	39667815	39674217	39667819	39674194
Ciclev10020712m.1	PB.6985.2	-	39667815	39674217	39670703	39674194
Ciclev10021854m.1	PB.6992.1	+	39738965	39744377	39738980	39744295
Ciclev10022834m.1	PB.7004.1	+	39852191	39854254	39852205	39854254
Ciclev10019245m.1	PB.7007.1	+	39987669	39993589	39987679	39993513
Ciclev10023400m.1	PB.7011.6	-	40042175	40047555	40042528	40046590
Ciclev10019794m.1	PB.7012.1	-	40056920	40061587	40056976	40061574
Ciclev10018804m.1	PB.7016.1	-	40078060	40087164	40078103	40087154
Ciclev10021949m.1	PB.7030.1	-	40219203	40224518	40219315	40224503
Ciclev10018428m.1	PB.7038.1	-	40303919	40330959	40303998	40330774
Ciclev10018437m.1	PB.7038.1	-	40303919	40330959	40308696	40330785
Ciclev10023441m.1	PB.7043.1	+	40437215	40448429	40437277	40448122
Ciclev10023801m.1	PB.7044.1	+	40452608	40470982	40452830	40470784
Ciclev10020549m.1	PB.7064.1	+	40984560	40986686	40984681	40986653
Ciclev10022656m.1	PB.7073.1	-	41229250	41232541	41229262	41232505
Ciclev10022853m.1	PB.7073.1	-	41229250	41232541	41230967	41232505
Ciclev10019542m.1	PB.7074.2	+	41254828	41267008	41254856	41264700
Ciclev10019571m.1	PB.7074.2	+	41254828	41267008	41254856	41264700
Ciclev10019922m.1	PB.7076.1	+	41270810	41274884	41270985	41274884
Ciclev10024548m.1	PB.7081.1	-	41307418	41309314	41307776	41309278
Ciclev10019371m.1	PB.7083.2	+	41326023	41329545	41326035	41329317
Ciclev10020997m.1	PB.7084.1	-	41326736	41336427	41334610	41336413
Ciclev10020896m.1	PB.7087.1	-	41354228	41358045	41354694	41358021
Ciclev10019305m.1	PB.7106.1	-	41513506	41516434	41513567	41516390
Ciclev10018965m.1	PB.7116.1	-	41636608	41641663	41636616	41641629
Ciclev10019557m.1	PB.7116.1	-	41636608	41641663	41636616	41641083
Ciclev10020754m.1	PB.7126.1	-	41769830	41772153	41769833	41772129
Ciclev10020797m.1	PB.7126.1	-	41769830	41772153	41769833	41772129
Ciclev10019878m.1	PB.7128.1	+	41780266	41785638	41780339	41785634
Ciclev10023852m.1	PB.7150.2	+	41995032	42003166	41996493	42001991
Ciclev10021944m.1	PB.7151.1	+	42003485	42008546	42003587	42008473
Ciclev10021820m.1	PB.7155.1	-	42034244	42039612	42034255	42039591
Ciclev10019727m.1	PB.7157.2	+	42067258	42069135	42067258	42069114
Ciclev10021898m.1	PB.7165.1	+	42124809	42131107	42125216	42131106
Ciclev10022264m.1	PB.7170.2	-	42155525	42159517	42156236	42159500
Ciclev10021726m.1	PB.7172.1	-	42166083	42169316	42166347	42168979
Ciclev10022165m.1	PB.7173.1	+	42180415	42183851	42180650	42183843
Ciclev10019161m.1	PB.7177.1	-	42213118	42217426	42213217	42217391
Ciclev10023309m.1	PB.7194.1	-	42342524	42349194	42342907	42348577
Ciclev10019729m.1	PB.7199.2	-	42391608	42399451	42391923	42398685
Ciclev10020541m.1	PB.7206.3	-	42451351	42455895	42451355	42455877
Ciclev10020351m.1	PB.7206.3	-	42451351	42455895	42451355	42455877
Ciclev10020537m.1	PB.7206.3	-	42451351	42455895	42451355	42455877
Ciclev10020361m.1	PB.7206.3	-	42451351	42455895	42451355	42455877
Ciclev10018522m.1	PB.7211.1	-	42470857	42478942	42470915	42478889
Ciclev10019548m.1	PB.7214.2	-	42516276	42520114	42516280	42519750
Ciclev10020607m.1	PB.7216.1	+	42534396	42536812	42534421	42536728
Ciclev10022604m.1	PB.7217.1	-	42536730	42539161	42536786	42539161
Ciclev10024381m.1	PB.7221.1	+	42596638	42599015	42597341	42598981
Ciclev10019392m.1	PB.7224.1	-	42633198	42638808	42633341	42638729
Ciclev10019870m.1	PB.7227.1	-	42667645	42670990	42667796	42670673
Ciclev10020679m.1	PB.7232.2	-	42759630	42762623	42759652	42762379
Ciclev10019514m.1	PB.7234.4	-	42787831	42792463	42787845	42792360
Ciclev10019502m.1	PB.7245.3	-	42928840	42932361	42928893	42932215
Ciclev10020148m.1	PB.7258.2	-	43047183	43049323	43047189	43049129
Ciclev10019857m.1	PB.7268.1	-	43157460	43161502	43157576	43161495
Ciclev10019928m.1	PB.7268.1	-	43157460	43161502	43158409	43161495
Ciclev10023759m.1	PB.7272.3	-	43177944	43179454	43178022	43178982
Ciclev10022223m.1	PB.7277.1	-	43215601	43219232	43215601	43219210
Ciclev10018951m.1	PB.7289.1	-	43340178	43345303	43340240	43345297
Ciclev10024413m.1	PB.7290.3	-	43349970	43353964	43350212	43353840
Ciclev10024065m.1	PB.7295.4	+	43377700	43387910	43377884	43387712
Ciclev10023660m.1	PB.7300.2	-	43439507	43443010	43439781	43442939
Ciclev10019537m.1	PB.7308.1	+	43570991	43574944	43570991	43574886
Ciclev10021401m.1	PB.7328.1	-	43789196	43792845	43789282	43792802
Ciclev10024455m.1	PB.7330.1	+	43801209	43802107	43801281	43801864
Ciclev10019516m.1	PB.7333.2	-	43810466	43813256	43810828	43813244
Ciclev10022370m.1	PB.7336.1	+	43862440	43863813	43862440	43863744
Ciclev10019527m.1	PB.7345.2	-	43914342	43920840	43914354	43920776
Ciclev10019552m.1	PB.7345.2	-	43914342	43920840	43914354	43920776
Ciclev10020502m.1	PB.7384.1	+	44279496	44283572	44279499	44283571
Ciclev10019538m.1	PB.7389.1	+	44306650	44311607	44307103	44310571
Ciclev10018932m.1	PB.7391.2	-	44320381	44325146	44322172	44325084
Ciclev10020951m.1	PB.7398.1	+	44353870	44358077	44353875	44358046
Ciclev10021541m.1	PB.7400.1	+	44370999	44373171	44371081	44373131
Ciclev10022514m.1	PB.7412.1	+	44431477	44433639	44431647	44433625
Ciclev10020348m.1	PB.7414.1	-	44450601	44453475	44450602	44453436
Ciclev10021605m.1	PB.7419.2	-	44510199	44514542	44510200	44514531
Ciclev10019087m.1	PB.7422.1	+	44544807	44550852	44544847	44550637
Ciclev10020666m.1	PB.7423.1	+	44552524	44556560	44552565	44556556
Ciclev10021028m.1	PB.7428.1	+	44568571	44570548	44568597	44570397
Ciclev10023848m.1	PB.7435.1	+	44612662	44619777	44612694	44619179
Ciclev10018975m.1	PB.7437.1	+	44624476	44630241	44624519	44630241
Ciclev10022934m.1	PB.7445.1	-	44708608	44711422	44708642	44711422
Ciclev10022569m.1	PB.7456.2	-	44796154	44798708	44796157	44798699
Ciclev10023436m.1	PB.7461.2	+	44833548	44836978	44834035	44836704
Ciclev10018517m.1	PB.7464.1	-	44841842	44857738	44849891	44857702
Ciclev10020957m.1	PB.7472.1	+	44893738	44897671	44893954	44897630
Ciclev10021905m.1	PB.7472.1	+	44893738	44897671	44893954	44897630
Ciclev10019581m.1	PB.7474.1	+	44914930	44920333	44914942	44920328
Ciclev10022400m.1	PB.7481.1	-	44948095	44951404	44948130	44951395
Ciclev10019732m.1	PB.7482.1	+	44959503	44962002	44959566	44962002
Ciclev10022348m.1	PB.7487.1	-	44987583	44991538	44987719	44991534
Ciclev10021235m.1	PB.7492.2	+	45019199	45023659	45019200	45020690
Ciclev10019918m.1	PB.7493.1	-	45021297	45026214	45021475	45024988
Ciclev10018690m.1	PB.7497.1	+	45061984	45068859	45062125	45068788
Ciclev10018852m.1	PB.7497.1	+	45061984	45068859	45062125	45068788
Ciclev10018593m.1	PB.7511.1	-	45160197	45169445	45160203	45169388
Ciclev10018608m.1	PB.7511.1	-	45160197	45169445	45160203	45169388
Ciclev10019937m.1	PB.7513.4	+	45193345	45196862	45193345	45196511
Ciclev10022350m.1	PB.7517.1	+	45221577	45224252	45221638	45224185
Ciclev10020494m.1	PB.7522.13	-	45287923	45292180	45289497	45292172
Ciclev10020492m.1	PB.7522.13	-	45287923	45292180	45290142	45292172
Ciclev10020468m.1	PB.7526.1	+	45313997	45317235	45314016	45317065
Ciclev10020466m.1	PB.7526.1	+	45313997	45317235	45314016	45316651
Ciclev10023989m.1	PB.7527.1	-	45317411	45318004	45317605	45317916
Ciclev10019437m.1	PB.7530.2	+	45328578	45332417	45328578	45332337
Ciclev10023123m.1	PB.7539.1	-	45383263	45384586	45383457	45384566
Ciclev10023263m.1	PB.7542.1	+	45406067	45411851	45406215	45411479
Ciclev10018729m.1	PB.7546.3	+	45423433	45429938	45423444	45429922
Ciclev10018617m.1	PB.7550.2	+	45459825	45467487	45459832	45467484
Ciclev10019856m.1	PB.7552.4	+	45468226	45473555	45468414	45473366
Ciclev10024513m.1	PB.7555.7	-	45486544	45491152	45486981	45489883
Ciclev10024323m.1	PB.7556.1	-	45520582	45524820	45520966	45524742
Ciclev10023707m.1	PB.7557.2	+	45528904	45532649	45528992	45532080
Ciclev10022212m.1	PB.7558.1	+	45551323	45552687	45551345	45552620
Ciclev10022066m.1	PB.7559.2	+	45556273	45557959	45556273	45557951
Ciclev10022084m.1	PB.7568.6	+	45633711	45634834	45633805	45634659
Ciclev10022020m.1	PB.7573.1	-	45720616	45723321	45721820	45723278
Ciclev10019788m.1	PB.7575.2	-	45738968	45744427	45738969	45744379
Ciclev10020433m.1	PB.7575.2	-	45738968	45744427	45738969	45744379
Ciclev10021596m.1	PB.7578.21	-	45758893	45764319	45759575	45763553
Ciclev10020058m.1	PB.7590.1	-	45841205	45844002	45841251	45843998
Ciclev10020039m.1	PB.7590.1	-	45841205	45844002	45841251	45843998
Ciclev10020199m.1	PB.7590.1	-	45841205	45844002	45841251	45843998
Ciclev10021225m.1	PB.7591.1	+	45845420	45847836	45845449	45847783
Ciclev10023433m.1	PB.7598.2	-	45910813	45914822	45910973	45911221
Ciclev10023691m.1	PB.7600.5	-	45919858	45922835	45920125	45922741
Ciclev10024303m.1	PB.7604.1	+	45973776	45976832	45973846	45976357
Ciclev10018873m.1	PB.7609.3	+	46034237	46042755	46034239	46041119
Ciclev10023328m.1	PB.7612.1	-	46049330	46050376	46049431	46050354
Ciclev10018670m.1	PB.7619.1	-	46089975	46096146	46090115	46095977
Ciclev10024227m.1	PB.7620.1	-	46103160	46106848	46103788	46106578
Ciclev10024494m.1	PB.7622.4	+	46119945	46122131	46119972	46120439
Ciclev10024493m.1	PB.7627.1	+	46131020	46134257	46131199	46132185
Ciclev10018574m.1	PB.7629.1	+	46143061	46147390	46143241	46147293
Ciclev10020446m.1	PB.7637.1	-	46191558	46193959	46191687	46193918
Ciclev10024656m.1	PB.7638.7	-	46197338	46201932	46197340	46199164
Ciclev10020336m.1	PB.7644.1	-	46296327	46298901	46296456	46298898
Ciclev10021178m.1	PB.7644.1	-	46296327	46298901	46296456	46298898
Ciclev10020307m.1	PB.7644.1	-	46296327	46298901	46296456	46298898
Ciclev10020947m.1	PB.7645.6	+	46313680	46317669	46313698	46317639
Ciclev10021782m.1	PB.7645.6	+	46313680	46317669	46313698	46317639
Ciclev10018997m.1	PB.7645.23	+	46325341	46329244	46325342	46329222
Ciclev10022845m.1	PB.7646.1	-	46317510	46320171	46317719	46320168
Ciclev10018525m.1	PB.7659.2	-	46389234	46400207	46389251	46398564
Ciclev10023762m.1	PB.7679.1	-	46509870	46513296	46510039	46512543
Ciclev10023805m.1	PB.7683.1	-	46537696	46540083	46539009	46540045
Ciclev10023308m.1	PB.7684.3	-	46540557	46549143	46540782	46549021
Ciclev10023043m.1	PB.7686.3	-	46558928	46562314	46559217	46560800
Ciclev10023330m.1	PB.7688.6	-	46575075	46588127	46575199	46577131
Ciclev10024565m.1	PB.7689.1	-	46589345	46592579	46589727	46592190
Ciclev10018807m.1	PB.7692.2	+	46625239	46629565	46625279	46629564
Ciclev10018874m.1	PB.7692.2	+	46625239	46629565	46625279	46629564
Ciclev10019644m.1	PB.7697.5	-	46690865	46698805	46690873	46698753
Ciclev10023483m.1	PB.7701.1	+	46720068	46722133	46720126	46721864
Ciclev10018775m.1	PB.7707.6	-	46741835	46749917	46741908	46749827
Ciclev10020117m.1	PB.7710.2	-	46755605	46761718	46755616	46761709
Ciclev10024628m.1	PB.7719.2	-	46901915	46903754	46901916	46903754
Ciclev10020453m.1	PB.7721.1	+	46920505	46923205	46920514	46923179
Ciclev10019276m.1	PB.7737.1	+	47005581	47009050	47005593	47008998
Ciclev10024195m.1	PB.7738.17	-	47010708	47016371	47010981	47014296
Ciclev10023453m.1	PB.7738.17	-	47010708	47016371	47014963	47016134
Ciclev10023499m.1	PB.7746.2	-	47055081	47056930	47055471	47056769
Ciclev10020107m.1	PB.7751.1	-	47081656	47085053	47081717	47085017
Ciclev10020035m.1	PB.7759.1	+	47111887	47115683	47112186	47115673
Ciclev10019820m.1	PB.7762.1	-	47121012	47124533	47121093	47124518
Ciclev10021721m.1	PB.7763.1	+	47131860	47133109	47132004	47132986
Ciclev10023478m.1	PB.7766.1	+	47152918	47156695	47154583	47155326
Ciclev10020144m.1	PB.7769.1	+	47189458	47191550	47189459	47191383
Ciclev10022159m.1	PB.7777.2	+	47237798	47239158	47237822	47239022
Ciclev10023548m.1	PB.7779.3	-	47246469	47248986	47247394	47248103
Ciclev10023395m.1	PB.7783.1	-	47270344	47275307	47270667	47274045
Ciclev10020349m.1	PB.7788.2	+	47310015	47321892	47317477	47321678
Ciclev10021391m.1	PB.7793.1	+	47336978	47340455	47337006	47340450
Ciclev10021387m.1	PB.7793.1	+	47336978	47340455	47337305	47340450
Ciclev10021135m.1	PB.7794.1	+	47341664	47343364	47341664	47343185
Ciclev10020807m.1	PB.7798.1	+	47366605	47369669	47366623	47369601
Ciclev10021637m.1	PB.7798.1	+	47366605	47369669	47366616	47369601
Ciclev10020459m.1	PB.7807.1	-	47429061	47431136	47429291	47431121
Ciclev10020818m.1	PB.7814.1	+	47506788	47508546	47506792	47508397
Ciclev10023753m.1	PB.7821.5	-	47563993	47570768	47566004	47570631
Ciclev10018998m.1	PB.7824.3	+	47579572	47583075	47579624	47583066
Ciclev10019346m.1	PB.7827.1	+	47605794	47609877	47605942	47609861
Ciclev10019815m.1	PB.7827.1	+	47605794	47609877	47605942	47609861
Ciclev10024101m.1	PB.7846.3	-	47754348	47758204	47754574	47758019
Ciclev10021478m.1	PB.7853.1	+	47819210	47821747	47819239	47821730
Ciclev10021778m.1	PB.7881.2	+	47931530	47933857	47931540	47933843
Ciclev10021571m.1	PB.7886.1	+	47956123	47957388	47956195	47957207
Ciclev10023038m.1	PB.7889.1	-	47980800	47985415	47980806	47985365
Ciclev10023034m.1	PB.7889.1	-	47980800	47985415	47980806	47985365
Ciclev10019982m.1	PB.7893.1	+	48012509	48015636	48012511	48015634
Ciclev10018709m.1	PB.7897.3	-	48041409	48045923	48041556	48045776
Ciclev10021359m.1	PB.7907.1	-	48113434	48116014	48113497	48116009
Ciclev10020037m.1	PB.7911.2	-	48191897	48194444	48191899	48194435
Ciclev10023855m.1	PB.7914.1	-	48245919	48254673	48246952	48253954
Ciclev10023585m.1	PB.7914.1	-	48245919	48254673	48246443	48246649
Ciclev10018622m.1	PB.7915.4	-	48255527	48261475	48255592	48261070
Ciclev10023364m.1	PB.7939.13	+	48420174	48421600	48420368	48420695
Ciclev10023404m.1	PB.7946.6	+	48463263	48465463	48463395	48465325
Ciclev10020808m.1	PB.7957.5	-	48542259	48545077	48542259	48545077
Ciclev10023302m.1	PB.7962.2	+	48575950	48577972	48576217	48576693
Ciclev10018621m.1	PB.7985.3	-	48710996	48718144	48711000	48718124
Ciclev10018652m.1	PB.7985.3	-	48710996	48718144	48711000	48718124
Ciclev10021696m.1	PB.7986.1	+	48720824	48722972	48720837	48722931
Ciclev10019913m.1	PB.7991.2	+	48747692	48751375	48747725	48751327
Ciclev10019137m.1	PB.8002.2	+	48864016	48867566	48864103	48867563
Ciclev10020662m.1	PB.8009.2	-	48889773	48893724	48889813	48893678
Ciclev10022590m.1	PB.8012.5	-	48909468	48912107	48910253	48912096
Ciclev10024243m.1	PB.8019.2	-	48937081	48942859	48937450	48942653
Ciclev10019661m.1	PB.8022.1	-	48957418	48965510	48957426	48965499
Ciclev10019834m.1	PB.8022.1	-	48957418	48965510	48958840	48965499
Ciclev10024354m.1	PB.8025.1	+	48979898	48984013	48979979	48981958
Ciclev10024524m.1	PB.8025.1	+	48979898	48984013	48982895	48983890
Ciclev10019219m.1	PB.8032.1	-	49031434	49035300	49031441	49035202
Ciclev10020127m.1	PB.8035.1	-	49052555	49056248	49052925	49056242
Ciclev10024269m.1	PB.8059.21	-	49198719	49205105	49202505	49204952
Ciclev10024326m.1	PB.8059.21	-	49198719	49205105	49198855	49201999
Ciclev10023577m.1	PB.8065.12	-	49220865	49225112	49221009	49223205
Ciclev10023111m.1	PB.8067.1	-	49246906	49248971	49246986	49248965
Ciclev10021196m.1	PB.8068.1	-	49253142	49256059	49253272	49256045
Ciclev10023521m.1	PB.8072.2	+	49264902	49267953	49265306	49267808
Ciclev10019404m.1	PB.8086.5	-	49331585	49335643	49331731	49335628
Ciclev10019272m.1	PB.8090.2	-	49346919	49351016	49346937	49350957
Ciclev10022405m.1	PB.8095.1	-	49383989	49385871	49384006	49385802
Ciclev10020908m.1	PB.8102.1	+	49414793	49417299	49414809	49417258
Ciclev10020261m.1	PB.8102.7	+	49428788	49433228	49428801	49433203
Ciclev10019481m.1	PB.8104.2	-	49419039	49425963	49419040	49425912
Ciclev10019886m.1	PB.8104.2	-	49419039	49425963	49419040	49425912
Ciclev10020733m.1	PB.8106.1	+	49445632	49449294	49445681	49449255
Ciclev10020702m.1	PB.8108.1	+	49452928	49455997	49452997	49455979
Ciclev10021166m.1	PB.8108.1	+	49452928	49455997	49452997	49455979
Ciclev10021957m.1	PB.8108.1	+	49452928	49455997	49452997	49455979
Ciclev10023850m.1	PB.8114.1	-	49489762	49492783	49490107	49492764
Ciclev10022194m.1	PB.8127.2	-	49560833	49561968	49560910	49561959
Ciclev10019805m.1	PB.8134.1	-	49592308	49594591	49592328	49594525
Ciclev10018796m.1	PB.8143.5	+	49653397	49660726	49653523	49660628
Ciclev10020287m.1	PB.8146.1	+	49686637	49690385	49687408	49690302
Ciclev10021428m.1	PB.8151.2	+	49725497	49729799	49727496	49729775
Ciclev10020183m.1	PB.8159.2	-	49757682	49762089	49757722	49762041
Ciclev10019171m.1	PB.8164.2	-	49802611	49805982	49802636	49805960
Ciclev10019056m.1	PB.8164.2	-	49802611	49805982	49802636	49805960
Ciclev10021754m.1	PB.8169.2	-	49832745	49840428	49838625	49840401
Ciclev10021002m.1	PB.8171.1	-	49849748	49853053	49849757	49852941
Ciclev10024673m.1	PB.8173.1	-	49856945	49859159	49858089	49859158
Ciclev10024077m.1	PB.8174.1	+	49861768	49864651	49861790	49862330
Ciclev10024014m.1	PB.8180.1	-	49901905	49903776	49902160	49903764
Ciclev10021990m.1	PB.8186.2	+	49966157	49968095	49966449	49968000
Ciclev10022917m.1	PB.8190.1	-	50004212	50006678	50004214	50006675
Ciclev10020053m.1	PB.8205.4	-	50133832	50139202	50133837	50139049
Ciclev10022623m.1	PB.8217.1	+	50207822	50208923	50207880	50208921
Ciclev10021106m.1	PB.8223.2	-	50253005	50255392	50253006	50255392
Ciclev10019022m.1	PB.8234.7	+	50317150	50327048	50317507	50325625
Ciclev10021345m.1	PB.8237.1	-	50351556	50353160	50351700	50353151
Ciclev10018658m.1	PB.8237.5	-	50353508	50358043	50353532	50357694
Ciclev10023019m.1	PB.8238.1	-	50363278	50364138	50363417	50364138
Ciclev10021086m.1	PB.8241.2	+	50378147	50380820	50378183	50380751
Ciclev10021057m.1	PB.8241.2	+	50378147	50380820	50378183	50380751
Ciclev10021062m.1	PB.8250.1	-	50433986	50437827	50433986	50437744
Ciclev10021077m.1	PB.8252.1	-	50442354	50444194	50442359	50444191
Ciclev10021713m.1	PB.8269.1	+	50647636	50652037	50647753	50652010
Ciclev10019658m.1	PB.8273.1	+	50680603	50683150	50680640	50683144
Ciclev10023925m.1	PB.8278.3	-	50700361	50702699	50700489	50702648
Ciclev10022010m.1	PB.8283.4	+	50736744	50739965	50736750	50739959
Ciclev10021491m.1	PB.8283.4	+	50736744	50739965	50736750	50739959
Ciclev10019866m.1	PB.8284.2	+	50741489	50744629	50741489	50744604
Ciclev10022088m.1	PB.8291.2	-	50793417	50795398	50793520	50795340
Ciclev10022577m.1	PB.8291.2	-	50793417	50795398	50793520	50795382
Ciclev10022269m.1	PB.8295.1	+	50812323	50815057	50812343	50815054
Ciclev10024268m.1	PB.8299.3	+	50830711	50839847	50830866	50839587
Ciclev10024291m.1	PB.8304.20	+	50854514	50858868	50855160	50857498
Ciclev10022551m.1	PB.8313.4	-	50919699	50922651	50919700	50922627
Ciclev10022559m.1	PB.8313.4	-	50919699	50922651	50919700	50922627
Ciclev10032209m.1	PB.8326.3	-	75190	77943	75213	77797
Ciclev10032538m.1	PB.8328.1	+	101992	105428	102164	105427
Ciclev10031723m.1	PB.8331.1	+	115188	118086	115362	118025
Ciclev10032340m.1	PB.8333.11	+	126009	131776	126129	131376
Ciclev10032979m.1	PB.8334.1	+	132051	135081	132246	134933
Ciclev10031080m.1	PB.8337.1	+	149780	155119	150078	154025
Ciclev10033798m.1	PB.8338.6	+	155810	161177	156888	160109
Ciclev10030878m.1	PB.8341.3	+	177579	182537	177579	182508
Ciclev10030889m.1	PB.8341.3	+	177579	182537	177579	182508
Ciclev10030787m.1	PB.8342.2	+	194849	198685	194899	198678
Ciclev10033366m.1	PB.8343.1	+	199624	201414	199653	201255
Ciclev10032214m.1	PB.8349.1	-	219354	222790	219364	222771
Ciclev10032193m.1	PB.8351.1	-	228833	232444	228997	232403
Ciclev10031324m.1	PB.8352.1	-	250620	254229	250674	254183
Ciclev10031729m.1	PB.8364.5	-	325174	327324	325295	327314
Ciclev10033223m.1	PB.8367.1	-	367484	368155	367609	368120
Ciclev10032312m.1	PB.8369.7	+	428425	432348	428646	432345
Ciclev10032001m.1	PB.8369.7	+	428425	432348	428646	432345
Ciclev10033559m.1	PB.8372.3	+	458352	464453	458504	463657
Ciclev10030832m.1	PB.8373.29	+	474675	484182	475459	480104
Ciclev10030975m.1	PB.8373.29	+	474675	484182	475298	480104
Ciclev10033371m.1	PB.8373.29	+	474675	484182	481218	483875
Ciclev10032528m.1	PB.8378.1	-	496896	498830	496919	498814
Ciclev10033733m.1	PB.8381.1	-	531985	536075	532412	534399
Ciclev10032037m.1	PB.8383.2	-	556536	560731	556537	560714
Ciclev10031714m.1	PB.8383.2	-	556536	560731	556537	560714
Ciclev10032433m.1	PB.8383.2	-	556536	560731	558907	560714
Ciclev10031144m.1	PB.8384.2	-	564970	566818	565006	566771
Ciclev10030516m.1	PB.8392.2	+	632070	639022	632095	637735
Ciclev10030637m.1	PB.8395.1	-	671863	679081	673310	679060
Ciclev10033883m.1	PB.8399.4	-	768870	772617	769154	771866
Ciclev10032309m.1	PB.8404.1	+	790183	792036	790281	792021
Ciclev10031378m.1	PB.8406.1	-	816787	820842	816826	820799
Ciclev10031921m.1	PB.8406.1	-	816787	820842	816826	820799
Ciclev10030877m.1	PB.8409.1	-	838948	844018	838950	843998
Ciclev10032067m.1	PB.8420.1	+	960160	964129	960169	964127
Ciclev10031413m.1	PB.8428.1	+	1012469	1015977	1012479	1015971
Ciclev10033546m.1	PB.8430.2	+	1020500	1023196	1021179	1023023
Ciclev10031204m.1	PB.8431.5	+	1029888	1034512	1029901	1034510
Ciclev10032499m.1	PB.8435.1	+	1097129	1099080	1097136	1099047
Ciclev10032377m.1	PB.8440.1	-	1119140	1121026	1119181	1120988
Ciclev10032930m.1	PB.8441.1	+	1124748	1127554	1124966	1127534
Ciclev10032933m.1	PB.8441.1	+	1124748	1127554	1125173	1127534
Ciclev10033435m.1	PB.8448.1	+	1171054	1174148	1171786	1173887
Ciclev10031019m.1	PB.8454.2	+	1183734	1187837	1183766	1187593
Ciclev10031256m.1	PB.8454.2	+	1183734	1187837	1183766	1187593
Ciclev10030920m.1	PB.8465.1	+	1276977	1280295	1277011	1280156
Ciclev10031403m.1	PB.8468.1	+	1303810	1307049	1303840	1306777
Ciclev10032544m.1	PB.8476.1	+	1381327	1383362	1381350	1383312
Ciclev10030686m.1	PB.8485.5	-	1448835	1455207	1448836	1455182
Ciclev10032301m.1	PB.8486.1	-	1456109	1458707	1456147	1458597
Ciclev10032941m.1	PB.8487.1	-	1461698	1463443	1461989	1463323
Ciclev10031326m.1	PB.8499.6	-	1531174	1535770	1531262	1535758
Ciclev10031038m.1	PB.8502.1	-	1559488	1563889	1559490	1563887
Ciclev10031304m.1	PB.8502.1	-	1559488	1563889	1559490	1563887
Ciclev10030786m.1	PB.8508.1	-	1591578	1596518	1591645	1596510
Ciclev10030785m.1	PB.8508.1	-	1591578	1596518	1591645	1596342
Ciclev10033966m.1	PB.8511.2	-	1633459	1639580	1633615	1638363
Ciclev10033722m.1	PB.8513.4	+	1668680	1676161	1671450	1672520
Ciclev10032724m.1	PB.8514.1	-	1755806	1757559	1755807	1757505
Ciclev10032371m.1	PB.8517.2	-	1774354	1776502	1774506	1776022
Ciclev10032779m.1	PB.8521.4	+	1797686	1798980	1797732	1798886
Ciclev10032289m.1	PB.8540.1	+	1989961	1993968	1991727	1993726
Ciclev10031264m.1	PB.8543.1	-	2008779	2013169	2008931	2012928
Ciclev10033477m.1	PB.8544.7	-	2013493	2019675	2018924	2019648
Ciclev10034010m.1	PB.8548.1	+	2045224	2050523	2045224	2050369
Ciclev10031278m.1	PB.8549.2	-	2050582	2058368	2051778	2055131
Ciclev10031828m.1	PB.8550.2	+	2058516	2061172	2058520	2060454
Ciclev10033457m.1	PB.8551.1	+	2064390	2070904	2069193	2070651
Ciclev10031217m.1	PB.8553.1	+	2080910	2082988	2080913	2082940
Ciclev10031875m.1	PB.8554.1	+	2086884	2090217	2087586	2089922
Ciclev10032040m.1	PB.8554.1	+	2086884	2090217	2087586	2088698
Ciclev10033072m.1	PB.8557.2	-	2127645	2129353	2127673	2129342
Ciclev10032640m.1	PB.8559.5	-	2136452	2139886	2137180	2139662
Ciclev10032511m.1	PB.8561.1	-	2150442	2153055	2150476	2153029
Ciclev10032077m.1	PB.8563.1	-	2160179	2163560	2160183	2163554
Ciclev10032076m.1	PB.8563.1	-	2160179	2163560	2160189	2163554
Ciclev10030981m.1	PB.8568.1	+	2241379	2245956	2241673	2245747
Ciclev10031719m.1	PB.8572.2	+	2268310	2272726	2268336	2272720
Ciclev10032266m.1	PB.8575.3	+	2290882	2297112	2290943	2292472
Ciclev10031043m.1	PB.8576.2	+	2310104	2313532	2310157	2313304
Ciclev10031468m.1	PB.8582.2	+	2342629	2345484	2342671	2345393
Ciclev10031438m.1	PB.8588.9	+	2368523	2372392	2368538	2372365
Ciclev10030619m.1	PB.8589.2	-	2373127	2378097	2373166	2378041
Ciclev10031096m.1	PB.8590.2	-	2382017	2384792	2382095	2384251
Ciclev10031602m.1	PB.8598.1	+	2434409	2438514	2434488	2438383
Ciclev10031684m.1	PB.8600.1	+	2447997	2450577	2447998	2450574
Ciclev10031683m.1	PB.8600.1	+	2447997	2450577	2447998	2450574
Ciclev10033529m.1	PB.8603.1	-	2457634	2458916	2457798	2458868
Ciclev10033947m.1	PB.8608.1	-	2493388	2495323	2493520	2495321
Ciclev10031849m.1	PB.8611.1	-	2543805	2546554	2543856	2546360
Ciclev10033443m.1	PB.8613.1	-	2555744	2556361	2556017	2556325
Ciclev10032039m.1	PB.8614.2	-	2646130	2647719	2646336	2647707
Ciclev10030928m.1	PB.8620.1	+	2717012	2719856	2717014	2719856
Ciclev10032197m.1	PB.8621.1	-	2719876	2722645	2719889	2722624
Ciclev10033622m.1	PB.8625.4	-	2758654	2761149	2758838	2761074
Ciclev10033281m.1	PB.8632.1	-	2787769	2789748	2787967	2789736
Ciclev10031651m.1	PB.8633.1	+	2793145	2796363	2793151	2796319
Ciclev10030549m.1	PB.8637.4	+	2820338	2830645	2823200	2830227
Ciclev10033029m.1	PB.8639.1	-	2844908	2846978	2844908	2846923
Ciclev10032714m.1	PB.8642.1	+	2861847	2865829	2861847	2865826
Ciclev10030605m.1	PB.8643.1	+	2874329	2879935	2874347	2879934
Ciclev10033682m.1	PB.8647.2	-	2941009	2941535	2941168	2941449
Ciclev10031409m.1	PB.8649.1	-	2947316	2950463	2947330	2950463
Ciclev10032534m.1	PB.8650.2	-	2964112	2965619	2964201	2965543
Ciclev10032976m.1	PB.8652.3	-	2976871	2978335	2976873	2978301
Ciclev10032980m.1	PB.8652.3	-	2976871	2978335	2976873	2978309
Ciclev10032564m.1	PB.8653.1	-	2980942	2983681	2980992	2983619
Ciclev10032566m.1	PB.8656.1	+	2999052	3001112	2999062	3001093
Ciclev10033359m.1	PB.8657.1	-	3002614	3005319	3002766	3003923
Ciclev10032670m.1	PB.8658.1	-	3045606	3047550	3046630	3047529
Ciclev10033920m.1	PB.8663.1	-	3092940	3094481	3093114	3094015
Ciclev10032581m.1	PB.8664.1	-	3102070	3103327	3102075	3103327
Ciclev10033983m.1	PB.8666.1	+	3108281	3110183	3108480	3110067
Ciclev10030706m.1	PB.8667.1	-	3124719	3130436	3124838	3130423
Ciclev10030779m.1	PB.8672.1	+	3208186	3212809	3209100	3212422
Ciclev10031253m.1	PB.8673.1	-	3226804	3232449	3226868	3232418
Ciclev10032149m.1	PB.8675.1	-	3258833	3262199	3258855	3262192
Ciclev10032617m.1	PB.8675.1	-	3258833	3262199	3258855	3262192
Ciclev10033332m.1	PB.8691.2	-	3394795	3402014	3396840	3400952
Ciclev10033464m.1	PB.8700.1	+	3455984	3458646	3456317	3458241
Ciclev10032487m.1	PB.8704.6	+	3485902	3487895	3485908	3487670
Ciclev10030911m.1	PB.8707.2	-	3489036	3502173	3489373	3494827
Ciclev10032705m.1	PB.8711.2	+	3545806	3547756	3545852	3547756
Ciclev10031903m.1	PB.8714.2	+	3561100	3564815	3561138	3564776
Ciclev10031353m.1	PB.8715.2	+	3612073	3615277	3612091	3615119
Ciclev10033357m.1	PB.8717.1	+	3631022	3634166	3631070	3633691
Ciclev10032905m.1	PB.8718.2	+	3636654	3641111	3636667	3641089
Ciclev10033068m.1	PB.8718.2	+	3636654	3641111	3636667	3639517
Ciclev10032131m.1	PB.8725.1	-	3667180	3673949	3667587	3673924
Ciclev10033129m.1	PB.8726.1	+	3674929	3677818	3675937	3677767
Ciclev10033956m.1	PB.8727.1	+	3726983	3728840	3727218	3728587
Ciclev10032923m.1	PB.8728.1	+	3749801	3751787	3749809	3751724
Ciclev10033118m.1	PB.8732.3	-	3767397	3771957	3767411	3770036
Ciclev10031370m.1	PB.8734.4	-	3795950	3799989	3796045	3799416
Ciclev10031367m.1	PB.8734.4	-	3795950	3799989	3796045	3799940
[truncated: 2,468 more rows]

## Sheet: Citrus grandis
Reference ID	Major isoform ID from ONT	Stand	Start site of ONT	End site of ONT	Start site of reference	End site of reference
Cg1g000350.1	PB.4.2	+	58321	63578	58326	62425
Cg1g000490.1	PB.9.82	+	162789	166623	164024	166607
Cg1g000460.1	PB.11.2	-	136324	139299	136375	139196
Cg1g000500.1	PB.13.3	-	167218	176012	167491	175880
Cg1g000600.1	PB.19.1	-	220359	222736	220426	222655
Cg1g000640.1	PB.23.1	+	253218	261329	253233	261325
Cg1g000640.2	PB.23.1	+	253218	261329	253233	261325
Cg1g000670.1	PB.29.1	+	270024	274482	270459	274469
Cg1g000680.1	PB.31.1	+	275457	278632	275491	278485
Cg1g000770.1	PB.37.1	+	318391	321889	318561	321615
Cg1g000970.5.4	PB.52.1	+	481221	486254	481248	486148
Cg1g000970.3	PB.52.1	+	481221	486254	481248	486147
Cg1g000970.5.5	PB.52.1	+	481221	486254	481248	486148
Cg1g001000.1	PB.55.1	+	497892	499830	497901	499796
Cg1g001020.2	PB.56.1	-	501914	508303	501958	508285
Cg1g001020.1	PB.56.1	-	501914	508303	501958	508285
Cg1g001040.1	PB.57.2	-	523827	526896	523878	526875
Cg1g001040.2	PB.57.2	-	523827	526896	523878	526875
Cg1g001160.1	PB.68.1	+	590846	593866	591124	593765
Cg1g001210.1	PB.72.1	+	618820	622917	619484	622775
Cg1g001370.1	PB.88.5	+	720318	727814	720343	727807
Cg1g001370.3	PB.88.5	+	720318	727814	720343	725558
Cg1g001460.1	PB.96.1	-	763413	765658	763436	765553
Cg1g001600.1	PB.108.1	+	868930	872793	868941	872686
Cg1g001600.2	PB.108.1	+	868930	872793	868941	872332
Cg1g001630.1	PB.110.2	+	882139	886554	882155	885062
Cg1g002050.1	PB.123.1	-	1300696	1302336	1300836	1302286
Cg1g002100.1	PB.125.2	-	1332503	1336498	1332531	1336488
Cg1g002150.1	PB.130.1	+	1367164	1369120	1367178	1369098
Cg1g002230.2	PB.134.1	+	1401173	1408243	1401223	1404091
Cg1g002230.1	PB.134.1	+	1401173	1408243	1401223	1408173
Cg1g002260.1	PB.138.1	-	1434213	1438494	1434221	1438424
Cg1g002920.1	PB.172.1	+	1792298	1794339	1792315	1794286
Cg1g003070.1	PB.186.4	-	1884432	1888257	1884576	1888038
Cg1g003120.1	PB.191.1	-	1920501	1922168	1920520	1922041
Cg1g003230.1	PB.195.2	+	2017377	2020733	2017420	2020602
Cg1g003400.1	PB.211.1	+	2134351	2136835	2134356	2136808
Cg1g003470.1	PB.224.8	-	2206731	2212149	2206736	2212070
Cg1g003470.2	PB.224.8	-	2206731	2212149	2206736	2212079
Cg1g003480.4	PB.224.21	-	2217820	2228283	2219517	2228003
Cg1g003550.1	PB.224.32	-	2255793	2257254	2255795	2257223
Cg1g003640.1	PB.225.1	-	2323287	2339266	2332374	2335303
Cg1g003820.1	PB.232.1	-	2414322	2417539	2414329	2417517
Cg1g003850.1	PB.233.4	+	2438733	2443890	2441194	2443675
Cg1g003920.2	PB.237.3	+	2481681	2488826	2481688	2488771
Cg1g003920.4	PB.237.3	+	2481681	2488826	2481688	2488771
Cg1g003930.1	PB.238.11	+	2490313	2495461	2492332	2495389
Cg1g003930.3	PB.238.11	+	2490313	2495461	2492332	2495389
Cg1g004000.1	PB.242.5	+	2544387	2551815	2544507	2545084
Cg1g004010.1	PB.242.5	+	2544387	2551815	2548029	2551708
Cg1g004070.1	PB.247.1	+	2572566	2576228	2572634	2576097
Cg1g004180.1	PB.257.1	+	2664702	2665563	2664709	2665545
Cg1g004220.1	PB.261.2	-	2678007	2680230	2678194	2680183
Cg1g004230.1	PB.262.1	+	2681466	2687952	2681496	2687950
Cg1g004230.5	PB.262.1	+	2681466	2687952	2681496	2686638
Cg1g004230.4.1	PB.262.1	+	2681466	2687952	2681496	2686638
Cg1g004260.1	PB.267.1	-	2701430	2707357	2701670	2707268
Cg1g004280.1	PB.268.3	+	2713347	2715820	2713381	2715799
Cg1g004280.2	PB.268.3	+	2713347	2715820	2713381	2715799
Cg1g004290.1	PB.269.1	-	2717005	2725391	2717007	2725382
Cg1g004340.1	PB.272.1	+	2757853	2760235	2758866	2759960
Cg1g004350.1	PB.274.1	-	2762916	2764158	2762926	2764158
Cg1g004510.1	PB.285.1	+	2858304	2862099	2859423	2861769
Cg1g004550.1	PB.289.1	+	2885768	2887547	2886865	2887440
Cg1g004730.1	PB.301.1	+	2996148	2999701	2996965	2999514
Cg1g004780.2	PB.304.3	+	3024582	3027364	3025039	3027260
Cg1g005040.2	PB.323.2	-	3191496	3193303	3191644	3193298
Cg1g005060.1	PB.325.2	-	3196372	3200240	3196473	3200234
Cg1g005080.1	PB.326.2	+	3210629	3215303	3210878	3215080
Cg1g005100.1	PB.329.1	-	3221373	3225087	3221583	3224940
Cg1g005160.1	PB.335.4	-	3275969	3284568	3275984	3284541
Cg1g005210.1	PB.339.1	-	3311262	3316597	3311338	3316555
Cg1g005450.1	PB.346.1	-	3386309	3387932	3386579	3387760
Cg1g005620.10	PB.359.2	+	3519797	3526530	3520125	3526524
Cg1g005620.13.10	PB.359.2	+	3519797	3526530	3520125	3526524
Cg1g005640.2	PB.362.1	-	3549982	3554720	3551446	3554626
Cg1g005640.2.1	PB.362.1	-	3549982	3554720	3552281	3554626
Cg1g005760.1	PB.374.1	-	3633345	3636027	3633349	3636018
Cg1g005790.1	PB.377.1	+	3655655	3658283	3655880	3657936
Cg1g005820.1	PB.379.1	+	3666315	3672880	3667115	3672868
Cg1g005830.2	PB.381.3	-	3675213	3681543	3675220	3679494
Cg1g005830.1	PB.381.3	-	3675213	3681543	3675220	3679494
Cg1g005860.1	PB.383.1	+	3700968	3703009	3700998	3702943
Cg1g005890.1	PB.385.1	-	3709801	3712347	3709879	3712341
Cg1g006050.1	PB.398.1	+	3812836	3821565	3812872	3821560
Cg1g006190.1	PB.410.2	-	3914558	3916379	3914849	3916379
Cg1g006220.1	PB.413.1	-	3939609	3941534	3939643	3941527
Cg1g006460.1	PB.438.1	-	4136864	4138935	4136934	4138693
Cg1g006470.1	PB.439.1	+	4146146	4151257	4146147	4151214
Cg1g006510.1	PB.442.1	+	4167145	4173855	4167302	4173745
Cg1g006520.1	PB.444.2	+	4179955	4182563	4179981	4182355
Cg1g006670.3.1	PB.458.1	+	4292049	4296605	4292076	4294253
Cg1g006690.1	PB.460.1	+	4299792	4304868	4299852	4304823
Cg1g006710.2	PB.463.1	+	4319017	4323462	4319041	4323421
Cg1g006710.1	PB.463.1	+	4319017	4323462	4319041	4323421
Cg1g006710.3	PB.463.1	+	4319017	4323462	4319041	4323421
Cg1g006730.1	PB.466.1	-	4330888	4336582	4332207	4336372
Cg1g006760.1	PB.471.1	-	4350104	4353846	4350115	4353782
Cg1g006790.1	PB.474.4	+	4363369	4368229	4363377	4368007
Cg1g006790.2	PB.474.4	+	4363369	4368229	4363377	4368007
Cg1g006820.1	PB.476.1	-	4385168	4386786	4385467	4386712
Cg1g007010.1	PB.485.2	+	4512445	4518751	4512457	4518646
Cg1g007060.1	PB.488.9	-	4563062	4568756	4563072	4568683
Cg1g007060.2	PB.488.9	-	4563062	4568756	4563072	4568683
Cg1g007130.2	PB.495.7	+	4634815	4638273	4634818	4638198
Cg1g007130.1	PB.495.7	+	4634815	4638273	4634818	4638198
Cg1g007240.1	PB.503.1	-	4721557	4724086	4722145	4723555
Cg1g007270.1	PB.504.1	-	4745712	4748482	4745749	4748410
Cg1g007310.1	PB.509.1	-	4783596	4788991	4783649	4788979
Cg1g007310.2	PB.509.1	-	4783596	4788991	4784993	4788979
Cg1g007370.2	PB.516.1	-	4845610	4851676	4848667	4851344
Cg1g007440.1	PB.524.2	-	4915174	4918422	4915278	4918418
Cg1g007640.1	PB.538.1	+	5055656	5058889	5055698	5058884
Cg1g007780.1	PB.551.1	-	5153655	5158293	5153946	5158184
Cg1g007840.1	PB.557.2	-	5192647	5195533	5194959	5195449
Cg1g007870.1	PB.562.1	-	5211902	5213528	5211916	5213516
Cg1g007900.1	PB.565.1	+	5233264	5236088	5233519	5235217
Cg1g007910.5	PB.567.4	-	5237175	5243282	5237176	5239597
Cg1g007910.1	PB.567.4	-	5237175	5243282	5237176	5243151
Cg1g008080.1	PB.584.1	+	5353610	5355652	5353659	5355618
Cg1g008130.1	PB.589.1	-	5390561	5392787	5391034	5392777
Cg1g008180.1	PB.593.3	+	5427275	5431272	5427294	5431269
Cg1g008240.1	PB.599.1	+	5458843	5464381	5458968	5460368
Cg1g008290.1	PB.603.2	-	5487183	5494620	5487222	5494573
Cg1g008510.1	PB.618.33	+	5656323	5661118	5656375	5661067
Cg1g008520.1	PB.618.40	+	5661507	5665291	5661547	5665182
Cg1g008680.1	PB.630.2	+	5769842	5772814	5769842	5772798
Cg1g008750.1	PB.634.1	-	5797819	5799793	5797824	5799780
Cg1g008780.1	PB.637.2	+	5813371	5815361	5813441	5815176
Cg1g008980.1	PB.655.6	-	5947877	5955119	5947887	5955003
Cg1g009170.1	PB.673.2	-	6101704	6103855	6101733	6103142
Cg1g009180.1	PB.674.2	+	6109342	6113162	6109343	6113132
Cg1g009260.1	PB.677.1	-	6148764	6154857	6148780	6154839
Cg1g009300.1	PB.681.2	+	6170626	6171875	6170684	6171644
Cg1g009350.1	PB.687.4	+	6194508	6199260	6194585	6199205
Cg1g009350.2	PB.687.4	+	6194508	6199260	6194523	6198607
Cg1g009360.4	PB.690.5	-	6208413	6215729	6208414	6215046
Cg1g009380.1	PB.692.1	+	6226638	6233307	6226644	6233167
Cg1g009470.1	PB.699.1	+	6290686	6292627	6290711	6292620
Cg1g009620.1	PB.711.3	-	6430914	6435000	6433031	6434870
Cg1g009640.1	PB.712.13	-	6457394	6461432	6457420	6461404
Cg1g009640.3	PB.712.13	-	6457394	6461432	6458378	6461404
Cg1g009640.2	PB.712.13	-	6457394	6461432	6457419	6461404
Cg1g009790.1	PB.725.1	+	6572560	6575663	6573108	6575623
Cg1g009820.1	PB.729.7	+	6598677	6601031	6598947	6601011
Cg1g009820.2	PB.729.7	+	6598677	6601031	6598947	6601011
Cg1g009820.3	PB.729.7	+	6598677	6601031	6598947	6599388
Cg1g010000.2	PB.746.3	+	6721307	6727676	6721329	6726342
Cg1g010000.1	PB.746.3	+	6721307	6727676	6721329	6727589
Cg1g010050.1	PB.750.1	+	6744564	6747436	6744578	6747410
Cg1g010070.1	PB.752.2	+	6751907	6757362	6751943	6757355
Cg1g010290.1	PB.777.1	+	6909624	6916562	6909809	6916001
Cg1g010290.2	PB.777.1	+	6909624	6916562	6909809	6916014
Cg1g010370.1	PB.783.2	-	6972037	6974357	6972167	6974243
Cg1g010380.1	PB.784.1	-	6976872	6978536	6976887	6978400
Cg1g010540.1	PB.799.1	+	7091035	7093074	7091416	7093072
Cg1g010700.1	PB.809.1	-	7195259	7197913	7195300	7197905
Cg1g010720.1	PB.811.6	+	7202860	7207828	7203277	7207782
Cg1g010860.1	PB.831.1	+	7296178	7299766	7296198	7299718
Cg1g010880.1	PB.832.1	+	7302333	7315534	7302409	7313968
Cg1g011460.1	PB.845.1	+	8043032	8052092	8043274	8052092
Cg1g011460.4.1	PB.845.1	+	8043032	8052092	8043274	8052092
Cg1g011460.3	PB.845.1	+	8043032	8052092	8043274	8052092
Cg1g011490.1	PB.846.3	+	8120122	8123420	8120208	8123256
Cg1g011600.1	PB.854.1	+	8291493	8298115	8291634	8297997
Cg1g011600.2	PB.854.1	+	8291493	8298115	8291634	8295829
Cg1g011620.1	PB.856.3	-	8352448	8354277	8353162	8353700
Cg1g011970.1	PB.878.1	+	9154732	9160912	9154761	9160885
Cg1g012000.1	PB.881.1	-	9200320	9210289	9200786	9210211
Cg1g012100.1	PB.893.3	-	9355613	9359865	9355613	9359854
Cg1g012360.1	PB.909.1	-	9810205	9819227	9810296	9819119
Cg1g012400.1	PB.911.2	-	9840411	9847386	9843472	9847292
Cg1g012780.1	PB.925.3	-	10229621	10233793	10230018	10233606
Cg1g012790.1	PB.926.2	-	10235436	10238501	10235602	10237980
Cg1g012820.1	PB.928.7	-	10247929	10253606	10253071	10253569
Cg1g012840.1	PB.930.2	+	10266855	10271213	10266868	10270940
Cg1g012920.1	PB.935.1	-	10342817	10344971	10342948	10344911
Cg1g013200.1	PB.954.2	+	10559020	10569428	10560033	10569241
Cg1g013260.2	PB.958.2	+	10604830	10610987	10604848	10610956
Cg1g013260.4	PB.958.2	+	10604830	10610987	10604848	10610140
Cg1g013260.1	PB.958.2	+	10604830	10610987	10604868	10610956
Cg1g013330.1	PB.964.1	+	10638468	10640120	10638665	10640012
Cg1g013350.1	PB.966.1	+	10648061	10652557	10648106	10652471
Cg1g013360.1	PB.968.2	+	10652837	10655652	10652903	10655615
Cg1g013700.1	PB.979.2	+	10908428	10909849	10908431	10909807
Cg1g013710.1	PB.979.21	+	10927316	10930197	10927329	10930141
Cg1g013790.1	PB.982.2	-	10955062	10957829	10955074	10957696
Cg1g013830.1	PB.987.1	-	10994392	10997921	10994404	10997773
Cg1g013840.1	PB.988.1	+	11012469	11018123	11012478	11018084
Cg1g013890.1	PB.993.1	-	11044488	11049857	11044531	11049302
Cg1g014230.1	PB.1017.1	+	11296312	11301508	11296416	11301485
Cg1g014270.1	PB.1021.2	-	11318705	11320526	11318733	11320396
Cg1g014300.1	PB.1023.1	+	11333784	11336678	11333802	11336667
Cg1g014390.1	PB.1034.1	+	11393723	11396945	11393771	11396931
Cg1g014410.1	PB.1036.4	-	11400433	11406768	11400437	11406703
Cg1g014500.1	PB.1045.4	+	11485448	11490002	11485558	11489992
Cg1g014500.2	PB.1045.4	+	11485448	11490002	11485464	11489992
Cg1g014670.1	PB.1055.2	+	11597149	11602397	11597196	11602232
Cg1g014830.1	PB.1065.3	-	11698511	11702004	11698524	11701993
Cg1g014830.2	PB.1065.3	-	11698511	11702004	11698524	11701993
Cg1g014850.7	PB.1067.1	+	11714729	11724799	11721510	11723141
Cg1g014850.2	PB.1067.1	+	11714729	11724799	11721521	11723136
Cg1g014860.1	PB.1070.1	+	11771630	11776378	11771896	11776212
Cg1g014880.1	PB.1072.5	+	11785408	11791072	11785600	11790781
Cg1g015010.1	PB.1077.5	+	11858943	11865785	11860312	11865387
Cg1g015080.1	PB.1079.1	+	11898579	11900414	11898614	11900387
Cg1g015130.3	PB.1084.2	+	11937045	11939724	11937055	11939721
Cg1g015130.6	PB.1084.2	+	11937045	11939724	11937389	11939721
Cg1g015130.1	PB.1084.2	+	11937045	11939724	11937060	11939721
Cg1g015250.9	PB.1090.5	+	12046023	12056312	12046029	12055925
Cg1g015250.8	PB.1090.5	+	12046023	12056312	12046029	12056310
Cg1g015250.4	PB.1090.5	+	12046023	12056312	12046029	12056310
Cg1g015250.6	PB.1090.5	+	12046023	12056312	12046029	12055925
Cg1g015250.1	PB.1090.5	+	12046023	12056312	12046053	12055925
Cg1g015250.3	PB.1090.5	+	12046023	12056312	12046029	12056310
Cg1g015250.7	PB.1090.5	+	12046023	12056312	12046029	12055925
Cg1g015620.1	PB.1096.1	+	12550035	12552386	12551702	12552151
Cg1g015730.2	PB.1098.2	+	12795999	12802317	12796012	12802308
Cg1g015900.1	PB.1109.2	-	12965802	12969114	12965808	12969095
Cg1g015910.1	PB.1110.1	+	12974536	12977549	12974590	12977439
Cg1g015920.1	PB.1111.1	+	12983063	12984473	12983068	12984439
Cg1g015930.1	PB.1113.1	-	12986938	12990341	12986941	12990319
Cg1g015950.1	PB.1114.1	-	12994447	13000704	12994668	12999355
Cg1g015970.1	PB.1115.2	-	13058446	13061070	13058525	13060951
Cg1g016140.1	PB.1119.12	-	13268596	13276202	13274234	13276191
Cg1g016150.1	PB.1120.2	-	13284886	13294462	13290656	13294336
Cg1g016240.1	PB.1124.1	-	13409580	13419111	13415444	13419093
Cg1g016280.1	PB.1128.1	+	13460962	13464125	13461068	13463934
Cg1g016720.1	PB.1141.1	-	13975413	13977921	13975438	13977876
Cg1g016780.1	PB.1147.1	+	14039950	14043233	14039961	14043228
Cg1g016870.1	PB.1155.2	-	14087244	14094095	14087611	14094012
Cg1g016880.1	PB.1156.2	+	14094473	14100483	14094489	14100458
Cg1g016910.1	PB.1159.1	+	14110312	14116424	14110393	14116003
Cg1g017070.1	PB.1163.1	-	14204899	14207713	14204953	14207691
Cg1g017110.1	PB.1165.8	+	14244680	14332767	14244711	14246741
Cg1g017220.1	PB.1172.1	-	14376296	14378225	14376479	14378159
Cg1g017290.1	PB.1177.1	-	14415065	14417050	14415434	14416902
Cg1g017310.1	PB.1179.1	+	14426655	14429849	14427308	14429605
Cg1g017310.2	PB.1179.1	+	14426655	14429849	14427307	14429605
Cg1g017430.1	PB.1185.2	-	14521730	14523197	14521776	14523192
Cg1g017510.1	PB.1189.1	+	14601540	14602277	14601713	14602115
Cg1g017530.5	PB.1190.9	+	14614062	14618712	14614103	14618154
Cg1g017530.3	PB.1190.9	+	14614062	14618712	14614103	14618154
Cg1g017530.1	PB.1190.9	+	14614062	14618712	14614103	14618059
Cg1g017840.1	PB.1210.1	+	14870860	14874004	14870862	14873991
Cg1g017910.1	PB.1211.1	+	14947467	14950464	14947497	14950458
Cg1g017960.1	PB.1217.1	+	14996025	14999952	14997598	14999788
Cg1g017990.1	PB.1219.1	-	15010572	15014238	15010787	15012915
Cg1g018940.1	PB.1234.1	+	15909099	15913533	15912867	15913427
Cg1g018950.1	PB.1235.1	-	15913942	15916797	15914086	15916086
Cg1g018970.1	PB.1236.2	-	15917706	15921115	15919174	15921097
Cg1g019010.1	PB.1239.3	+	15941421	15954522	15950679	15951817
Cg1g019100.1	PB.1242.1	-	16108305	16111883	16108571	16110736
Cg1g019310.2	PB.1248.14	+	16382919	16393956	16383072	16393740
Cg1g019410.1	PB.1254.1	+	16568995	16571082	16569128	16571012
Cg1g019510.1	PB.1263.1	+	16758366	16760228	16758395	16760216
Cg1g019620.1	PB.1269.2	+	16856406	16860659	16857985	16858298
Cg1g019630.1	PB.1269.2	+	16856406	16860659	16858609	16859625
Cg1g019640.1	PB.1270.1	-	16869433	16872989	16869700	16872476
Cg1g019760.2	PB.1276.1	+	17105810	17107363	17105814	17107340
Cg1g020070.1	PB.1288.2	+	17772439	17777033	17772444	17776945
Cg1g020120.1	PB.1290.1	+	17827265	17829783	17827320	17829770
Cg1g020160.2	PB.1293.2	-	17863330	17868579	17863523	17868569
Cg1g020160.1	PB.1293.2	-	17863330	17868579	17863331	17868569
Cg1g020590.3	PB.1307.1	-	18291715	18302790	18291820	18302170
Cg1g020680.1	PB.1314.1	+	18493947	18496851	18494005	18496794
Cg1g020690.1	PB.1315.1	-	18496950	18498327	18496988	18498283
Cg1g020740.1	PB.1321.1	+	18532520	18535595	18532535	18535410
Cg1g020940.1	PB.1326.1	+	18901991	18905973	18902058	18905972
Cg1g020970.1	PB.1327.1	+	18942133	18968492	18942270	18968301
Cg1g021010.1	PB.1329.6	+	19025112	19031360	19025269	19031349
Cg1g021010.2	PB.1329.6	+	19025112	19031360	19025494	19031349
Cg1g021020.2	PB.1330.8	+	19032939	19038308	19032953	19038265
Cg1g021020.1	PB.1330.8	+	19032939	19038308	19032960	19038265
Cg1g021070.1	PB.1336.2	-	19063900	19071000	19064102	19070977
Cg1g021310.4	PB.1346.1	-	19514715	19521108	19514810	19520799
Cg1g021310.2	PB.1347.1	-	19540031	19543335	19540119	19543319
Cg1g021640.1	PB.1368.1	+	20180987	20185671	20181023	20185589
Cg1g021650.1	PB.1369.3	+	20187111	20203473	20187243	20199355
Cg1g021760.1	PB.1376.2	-	20468259	20481080	20470152	20480952
Cg1g021770.2	PB.1377.1	-	20502712	20509512	20502873	20509505
Cg1g021770.1	PB.1377.1	-	20502712	20509512	20502873	20509504
Cg1g021790.1	PB.1378.2	+	20543769	20550591	20543784	20550584
Cg1g021810.3	PB.1380.8	-	20556437	20566998	20556533	20565494
Cg1g021820.1	PB.1382.1	-	20585475	20589348	20585494	20589319
Cg1g021920.1	PB.1391.2	-	20724409	20726173	20724445	20726171
Cg1g021930.1	PB.1392.1	+	20755029	20762457	20755101	20762442
Cg1g022180.1	PB.1395.5	+	21149669	21158561	21150193	21158370
Cg1g022310.1	PB.1402.2	-	21416482	21419782	21416491	21419780
Cg1g022490.1	PB.1409.2	-	21607428	21612015	21607453	21611434
Cg1g022510.1	PB.1410.2	+	21629337	21631867	21629398	21631503
Cg1g022600.1	PB.1416.3	-	21771296	21774392	21771886	21774382
Cg1g022600.2	PB.1416.3	-	21771296	21774392	21771672	21774382
Cg1g022850.3	PB.1430.1	+	22106392	22121688	22106448	22118420
Cg1g022860.1	PB.1431.2	-	22121840	22127797	22121843	22127786
Cg1g022940.1	PB.1433.2	+	22218354	22222305	22218395	22222293
Cg1g023010.1	PB.1435.2	-	22347892	22350028	22348198	22350015
Cg1g023040.1	PB.1437.4	-	22389695	22392233	22390280	22392064
Cg1g023050.1	PB.1438.2	-	22403365	22405229	22403736	22405149
Cg1g023080.1	PB.1455.2	+	22552406	22563008	22552445	22562955
Cg1g023080.2	PB.1455.2	+	22552406	22563008	22552445	22561721
Cg1g023090.1	PB.1456.1	-	22561801	22564693	22561943	22564637
Cg1g023140.1	PB.1459.1	+	22625906	22627107	22625930	22627097
Cg1g023280.1	PB.1467.5	+	22764676	22771032	22770103	22770425
Cg1g023310.1	PB.1468.1	+	22780868	22790110	22788949	22789691
Cg1g023350.2	PB.1471.3	-	22842771	22846429	22842771	22846426
Cg1g023350.1	PB.1471.3	-	22842771	22846429	22842771	22846426
Cg1g023540.1	PB.1480.2	-	23810138	23820053	23810608	23819367
Cg1g023620.1	PB.1491.1	+	24386536	24392431	24388821	24391932
Cg1g023740.1	PB.1503.1	+	24651775	24658468	24652303	24658464
Cg1g023770.1	PB.1504.6	+	24671327	24674127	24671415	24674037
Cg1g023770.2	PB.1504.6	+	24671327	24674127	24671415	24674037
Cg1g024030.3	PB.1521.4	-	25292386	25300622	25293993	25300359
Cg1g024140.1	PB.1527.5	-	25522588	25529209	25522781	25528896
Cg1g024270.1	PB.1532.1	+	25743545	25746063	25743637	25746048
Cg1g024290.5.2	PB.1535.3	+	25759179	25762443	25759828	25761608
Cg1g024360.1	PB.1540.1	-	25875688	25878033	25876701	25878017
Cg1g024440.1	PB.1543.2	+	26053926	26059249	26057080	26059192
Cg1g024620.1	PB.1560.2	-	26367489	26372308	26367811	26369828
Cg1g024690.1	PB.1561.2	-	26532398	26538207	26535290	26537601
Cg1g024870.1	PB.1566.2	+	26719589	26723009	26719641	26722956
Cg1g025000.1	PB.1570.35	-	26955461	26958493	26955491	26958481
Cg1g025010.1	PB.1571.2	+	26959280	26960886	26959297	26960828
Cg1g025200.1	PB.1582.1	-	27177141	27180806	27177185	27180793
Cg1g025430.1	PB.1593.1	-	27426727	27431364	27426882	27431363
Cg1g025430.3	PB.1593.1	-	27426727	27431364	27428377	27431363
Cg1g025480.1	PB.1598.1	-	27498294	27501553	27498662	27501545
Cg1g025540.1	PB.1602.1	-	27548295	27553422	27548561	27553097
Cg1g025570.1	PB.1605.1	-	27568838	27572345	27568844	27572251
Cg1g025580.1	PB.1606.2	-	27573216	27576049	27573246	27576040
Cg1g025590.2	PB.1608.5	-	27580524	27590185	27580526	27585242
Cg1g025590.1	PB.1608.5	-	27580524	27590185	27580526	27585242
Cg1g025710.2.1	PB.1613.3	-	27708369	27712544	27708541	27710020
Cg1g025820.1	PB.1615.1	-	27809589	27813162	27809717	27812998
Cg1g026000.1	PB.1620.1	+	28063619	28065686	28063795	28064659
Cg1g026090.1	PB.1627.1	-	28181735	28186243	28181735	28186216
Cg1g026160.1	PB.1630.1	-	28233063	28234083	28233223	28234016
Cg1g026170.1	PB.1631.1	-	28235035	28239805	28235356	28239800
Cg1g026240.1	PB.1637.1	-	28327959	28331055	28328263	28330810
Cg1g026270.1	PB.1638.1	+	28354033	28359360	28354084	28359345
Cg1g026450.1	PB.1646.1	+	28521982	28527993	28521987	28527951
Cg1g026510.1	PB.1648.1	-	28599890	28604167	28599931	28604125
Cg1g026550.1	PB.1652.2	-	28634951	28639124	28634964	28639122
Cg1g026590.1	PB.1656.1	-	28698147	28701568	28698150	28701567
Cg1g026790.1	PB.1662.1	-	28833758	28839005	28833844	28837462
Cg1g027070.1	PB.1669.3	+	29268524	29269661	29268536	29269594
Cg1g027130.1	PB.1675.1	-	29325317	29327906	29325384	29327902
Cg1g027140.2	PB.1676.3	+	29328066	29340338	29328068	29340328
Cg1g027140.3	PB.1676.3	+	29328066	29340338	29328068	29338751
Cg1g027220.1	PB.1679.4	-	29396684	29401535	29396761	29401528
Cg1g027300.1	PB.1681.4	-	29502002	29505314	29502095	29503344
Cg1g027770.3	PB.1701.4	+	30226939	30231574	30226964	30231514
Cg1g027830.1	PB.1703.1	+	30270373	30273776	30270406	30273696
Cg1g027840.1	PB.1705.1	-	30273862	30279480	30273885	30279391
Cg1g027840.2	PB.1705.1	-	30273862	30279480	30273880	30279391
Cg1g027960.1	PB.1716.1	+	30392257	30393860	30392368	30393700
Cg1g028040.1	PB.1722.1	+	30478146	30483446	30478451	30483374
Cg1g028050.1	PB.1723.12	+	30484316	30491491	30484407	30491108
Cg1g028070.1	PB.1724.1	+	30510195	30516567	30510403	30516475
Cg1g028230.1	PB.1732.1	+	30633034	30635844	30633034	30635332
Cg1g028240.1	PB.1733.1	-	30636488	30638977	30636489	30638966
Cg1g028400.1	PB.1736.1	+	30730850	30734456	30731382	30734398
Cg1g028840.1	PB.1764.1	-	31163800	31166152	31163815	31166125
Cg1g028940.2	PB.1767.4	-	31242960	31250444	31242965	31250373
Cg1g029000.1	PB.1772.1	+	31318165	31321392	31318170	31321086
Cg1g029000.2	PB.1772.1	+	31318165	31321392	31318170	31321365
Cg1g029050.1	PB.1773.2	+	31368149	31371828	31370246	31371499
Cg1g029240.1	PB.1783.1	+	31578006	31581153	31578036	31580969
Cg1g029420.2	PB.1784.19	+	31722062	31727179	31722105	31727140
Cg1g029310.1	PB.1787.1	-	31623622	31627538	31623648	31627497
Cg1g029450.1	PB.1789.1	+	31750721	31754313	31750724	31754258
Cg1g029470.1	PB.1792.2	+	31759673	31763816	31759673	31763775
Cg1g029550.1	PB.1797.1	+	31808135	31810265	31808184	31810242
Cg1g029560.4	PB.1798.1	-	31811088	31814194	31812124	31814111
Cg1g029560.1	PB.1798.1	-	31811088	31814194	31811129	31814111
Cg1g029560.2	PB.1798.1	-	31811088	31814194	31811129	31814111
Cg1g029590.1	PB.1804.1	-	31838212	31843137	31838394	31843127
Cg2g000170.1	PB.1825.1	+	602220	606233	602267	606208
Cg2g000190.1	PB.1827.1	-	609609	613494	609627	613478
Cg2g000200.1	PB.1828.2	-	617636	625102	617655	625082
Cg2g000200.2	PB.1828.2	-	617636	625102	617655	625082
Cg2g000420.1	PB.1845.1	-	773759	776723	773826	776715
Cg2g000420.4	PB.1845.1	-	773759	776723	774125	776715
Cg2g000490.1	PB.1853.13	-	850497	859195	850950	859135
Cg2g000520.1	PB.1855.1	-	874715	881450	874919	878391
Cg2g000620.1	PB.1863.1	-	939144	942689	939281	941952
Cg2g000660.1	PB.1866.1	+	970718	974983	970736	974977
Cg2g000660.3	PB.1866.1	+	970718	974983	970736	974977
Cg2g000710.1	PB.1867.1	+	998842	1000469	998850	1000451
Cg2g000740.1	PB.1868.1	-	1016087	1023206	1016317	1022886
Cg2g000750.1	PB.1869.1	-	1024360	1031081	1024793	1031012
Cg2g000760.1	PB.1870.1	-	1031465	1034470	1031497	1034434
Cg2g000900.1	PB.1877.1	+	1164439	1168247	1164472	1168179
Cg2g000980.1	PB.1882.1	+	1198807	1202537	1199022	1202525
Cg2g001130.1	PB.1892.1	-	1332902	1335020	1332962	1334564
Cg2g001140.1	PB.1893.1	+	1337158	1338815	1337174	1338804
Cg2g001290.1	PB.1897.2	+	1408484	1415193	1408491	1415187
Cg2g001300.1	PB.1897.28	+	1415569	1418052	1415595	1417950
Cg2g001320.1	PB.1898.1	-	1426446	1430185	1427050	1430151
Cg2g001520.2	PB.1910.8	-	1627676	1659817	1628006	1649723
Cg2g001520.1	PB.1910.8	-	1627676	1659817	1628006	1649723
Cg2g001610.1	PB.1913.2	-	1723017	1726823	1723102	1726759
Cg2g001610.2	PB.1913.2	-	1723017	1726823	1723082	1724623
Cg2g001660.1	PB.1918.1	-	1750023	1755696	1751508	1755487
Cg2g001710.1	PB.1919.7	+	1784226	1788008	1784230	1787979
Cg2g001710.2	PB.1919.7	+	1784226	1788008	1784230	1787979
Cg2g001730.1	PB.1921.2	-	1792964	1797134	1793018	1797123
Cg2g001770.1	PB.1927.1	+	1815842	1821386	1816048	1821317
Cg2g001790.4	PB.1928.2	+	1827141	1829105	1827156	1828985
Cg2g001980.1	PB.1938.19	-	1911267	1916610	1912317	1916590
Cg2g002040.1	PB.1943.5	-	1977694	1990354	1987200	1990266
Cg2g002070.1	PB.1945.4	-	2027604	2031994	2027611	2031980
Cg2g002410.1	PB.1956.5	+	2268880	2278681	2268891	2278427
Cg2g002440.2	PB.1958.2	+	2286944	2288841	2287007	2288828
Cg2g002530.1	PB.1967.1	-	2398589	2402352	2399552	2402331
Cg2g002610.1	PB.1972.2	-	2457822	2463245	2457997	2463174
Cg2g003190.2	PB.1997.6	+	3026400	3032350	3026409	3031547
Cg2g003350.1	PB.2002.1	+	3148294	3152417	3148307	3152371
Cg2g003420.1	PB.2006.1	-	3183896	3190917	3183934	3190845
Cg2g003420.2	PB.2006.1	-	3183896	3190917	3185314	3190845
Cg2g003450.1	PB.2008.1	+	3204874	3207098	3204945	3206648
Cg2g003520.1	PB.2012.1	-	3241407	3244886	3241462	3244873
Cg2g003570.1	PB.2017.1	+	3280538	3285293	3280637	3284897
Cg2g003600.1	PB.2019.1	+	3291083	3292814	3291123	3292605
Cg2g003650.1	PB.2023.1	+	3325463	3328360	3325476	3328297
Cg2g003700.1	PB.2025.1	-	3358484	3365892	3358521	3365801
Cg2g003720.1	PB.2027.1	+	3402568	3407064	3403004	3407052
Cg2g003820.1	PB.2032.1	-	3458715	3462642	3458991	3462359
Cg2g003880.2	PB.2033.5	+	3535210	3542253	3538296	3542232
Cg2g003890.1	PB.2034.1	+	3546048	3552518	3546061	3552511
Cg2g003930.4	PB.2037.7	-	3566337	3574463	3566907	3573845
Cg2g003950.1	PB.2040.1	-	3601002	3604725	3601035	3604706
Cg2g003960.1	PB.2042.3	+	3615248	3618879	3615457	3618257
Cg2g003970.1	PB.2044.1	+	3624597	3629720	3624638	3628909
Cg2g004100.2	PB.2046.3	+	3952507	3957569	3952522	3957517
Cg2g004180.1	PB.2055.1	-	4041153	4046941	4042802	4046825
Cg2g004200.1	PB.2057.13	-	4054599	4059342	4055210	4059286
Cg2g004230.2	PB.2061.3	-	4079047	4095094	4079068	4095003
Cg2g004230.4	PB.2061.3	-	4079047	4095094	4079051	4095014
Cg2g004230.3	PB.2061.3	-	4079047	4095094	4079051	4095014
Cg2g004230.5	PB.2061.3	-	4079047	4095094	4082308	4095014
Cg2g004460.1	PB.2069.1	+	4233178	4237771	4233226	4237766
Cg2g004480.1	PB.2071.9	+	4249231	4269391	4250089	4269218
Cg2g004600.1	PB.2082.1	+	4334281	4336551	4334298	4336493
Cg2g004780.1	PB.2091.1	+	4481878	4484188	4482034	4483934
Cg2g004880.1	PB.2094.4	-	4538179	4544281	4538180	4544272
Cg2g004950.1	PB.2097.1	+	4607126	4608902	4607614	4608739
Cg2g005010.1	PB.2102.1	+	4644511	4648951	4644643	4648705
Cg2g005040.2	PB.2106.2	-	4665564	4667267	4665587	4667239
Cg2g005470.1	PB.2131.1	+	4950692	4957401	4950735	4957274
Cg2g005520.1	PB.2136.1	+	4986392	4988277	4986557	4988240
Cg2g005520.2	PB.2136.1	+	4986392	4988277	4986557	4988240
Cg2g005580.1	PB.2142.1	+	5064586	5068522	5064855	5068386
Cg2g005640.1	PB.2150.1	-	5117336	5121700	5117437	5121550
Cg2g005670.1	PB.2152.3	-	5148534	5161443	5148606	5161389
Cg2g005670.2	PB.2152.3	-	5148534	5161443	5149192	5161389
Cg2g005710.1	PB.2156.5	+	5190025	5197121	5190480	5196688
Cg2g005720.1	PB.2157.22	-	5198536	5206210	5198748	5204740
Cg2g005730.1	PB.2158.1	-	5207611	5215726	5207665	5214037
Cg2g005730.2	PB.2158.1	-	5207611	5215726	5207665	5214037
Cg2g005800.1	PB.2163.1	-	5263877	5265728	5263890	5265691
Cg2g005910.1	PB.2166.1	+	5330787	5335952	5330792	5335789
Cg2g005910.3	PB.2166.1	+	5330787	5335952	5330792	5335789
Cg2g005990.1	PB.2170.1	+	5386426	5390060	5386609	5390024
Cg2g006020.1	PB.2174.1	+	5418336	5421445	5418413	5421266
Cg2g006120.1	PB.2184.1	+	5500716	5506568	5500722	5506538
Cg2g006280.1	PB.2197.2	-	5607992	5614371	5608012	5613955
Cg2g006360.3	PB.2200.1	+	5692435	5705347	5692478	5704350
Cg2g006410.1	PB.2203.1	+	5760986	5764832	5760988	5764806
Cg2g006440.1	PB.2203.10	+	5787552	5790240	5787554	5790219
Cg2g006630.1	PB.2224.1	+	5967393	5970159	5967469	5970131
Cg2g006630.4	PB.2224.1	+	5967393	5970159	5967469	5970131
Cg2g006740.1	PB.2232.7	+	6042748	6051190	6043096	6048577
Cg2g006740.2	PB.2232.7	+	6042748	6051190	6043096	6048577
Cg2g006870.2	PB.2237.1	-	6181098	6184209	6181241	6184199
Cg2g006900.1	PB.2241.3	+	6203392	6206406	6203395	6206384
Cg2g006910.1	PB.2242.2	+	6206895	6217477	6206976	6216600
Cg2g006930.1	PB.2244.3	+	6230013	6233533	6230043	6233526
Cg2g006940.3	PB.2245.1	-	6234197	6242255	6234217	6242134
Cg2g007000.1	PB.2249.2	-	6290736	6293321	6291268	6293297
Cg2g007040.2	PB.2255.2	+	6326121	6336606	6326133	6336525
Cg2g007040.2.1	PB.2255.2	+	6326121	6336606	6330052	6336525
Cg2g007040.1	PB.2255.2	+	6326121	6336606	6326133	6336525
Cg2g007110.1	PB.2258.1	-	6387099	6391165	6387625	6390607
Cg2g007140.1	PB.2260.1	+	6407303	6413453	6407368	6413280
Cg2g007320.1	PB.2278.1	+	6581263	6585335	6582175	6585322
Cg2g007330.1	PB.2280.4	+	6588072	6590803	6588118	6590776
Cg2g007440.1	PB.2287.8	+	6672768	6676600	6673083	6676545
Cg2g007800.1	PB.2310.1	-	6947956	6951351	6947976	6951338
Cg2g007850.1	PB.2314.1	+	6975376	6978806	6975561	6978616
Cg2g007870.1	PB.2315.1	+	6981954	6988338	6981968	6988322
Cg2g007890.1	PB.2317.1	-	6994704	6998134	6994763	6998099
Cg2g008080.1	PB.2324.1	+	7211974	7214648	7212179	7214409
Cg2g008250.2	PB.2345.2	+	7450493	7453326	7450499	7453306
Cg2g008250.1	PB.2345.2	+	7450493	7453326	7450499	7453306
Cg2g008360.1	PB.2352.1	+	7518960	7521345	7519300	7520671
Cg2g008540.1	PB.2366.2	-	7722391	7726464	7722745	7726370
Cg2g008670.1	PB.2376.1	-	7816017	7819422	7816052	7819410
Cg2g008670.2	PB.2376.1	-	7816017	7819422	7816052	7819410
Cg2g008710.1	PB.2380.1	-	7841398	7848117	7841466	7848104
Cg2g008870.1	PB.2396.1	+	8087980	8094075	8089326	8094061
Cg2g008900.1	PB.2397.1	-	8101501	8107503	8101563	8107466
Cg2g008990.1	PB.2403.1	-	8140752	8144329	8141028	8141939
Cg2g009000.1	PB.2404.2	-	8145905	8149250	8146221	8149173
Cg2g009140.1	PB.2413.2	-	8237936	8242041	8238421	8242039
Cg2g009230.1	PB.2417.14	+	8286421	8290151	8286441	8290044
Cg2g009300.1	PB.2417.21	+	8317408	8319822	8317481	8319814
Cg2g009390.2	PB.2418.1	+	8393682	8397144	8393766	8397077
Cg2g009390.1	PB.2418.1	+	8393682	8397144	8393766	8397077
Cg2g009320.1	PB.2421.3	-	8323498	8325187	8323518	8325125
Cg2g009340.9	PB.2423.2	-	8341254	8345312	8342424	8345297
Cg2g009400.1	PB.2428.1	-	8404170	8407015	8404410	8406970
Cg2g009470.1	PB.2432.3	-	8465059	8467901	8465089	8467896
Cg2g009500.1	PB.2436.1	-	8487858	8490338	8487894	8490328
Cg2g009500.3	PB.2436.1	-	8487858	8490338	8487894	8490328
Cg2g009510.2	PB.2437.4	-	8491047	8494345	8491067	8494316
Cg2g009510.1	PB.2437.4	-	8491047	8494345	8491067	8494316
Cg2g009540.1	PB.2438.3	+	8521008	8522624	8521012	8522619
Cg2g009580.2	PB.2442.1	+	8571811	8575120	8573191	8574836
Cg2g009580.1	PB.2442.1	+	8571811	8575120	8573191	8574836
Cg2g009660.1	PB.2448.1	+	8618399	8620495	8618436	8620473
Cg2g009740.1	PB.2459.1	+	8723413	8734381	8723658	8734203
Cg2g009760.1	PB.2461.1	+	8763489	8768144	8763533	8768102
Cg2g009760.2	PB.2461.1	+	8763489	8768144	8764084	8768102
Cg2g009850.1	PB.2469.1	+	8860271	8862811	8860286	8862785
Cg2g009960.1	PB.2481.2	-	8946766	8948787	8946773	8948753
Cg2g009980.1	PB.2482.1	+	8959801	8961362	8959819	8961356
Cg2g009980.2	PB.2482.1	+	8959801	8961362	8959819	8961356
Cg2g010110.1	PB.2495.2	+	9154920	9160527	9154960	9160330
Cg2g010290.1	PB.2499.2	-	9387577	9393859	9387636	9393795
Cg2g010470.1	PB.2508.2	+	9633649	9639675	9633722	9639668
Cg2g010470.2	PB.2508.2	+	9633649	9639675	9633722	9639668
Cg2g010500.1	PB.2511.1	+	9717479	9718469	9717509	9718384
Cg2g010520.1	PB.2512.1	-	9728143	9734716	9728172	9734701
Cg2g010520.2	PB.2512.1	-	9728143	9734716	9728172	9734701
Cg2g010540.1	PB.2513.1	+	9748314	9750569	9748476	9750029
Cg2g010550.2	PB.2514.7	+	9751599	9759545	9753523	9759268
Cg2g010560.1	PB.2515.1	-	9760025	9763202	9760841	9763173
Cg2g010680.1	PB.2522.2	-	9947595	9949522	9947605	9949495
Cg2g010830.1	PB.2530.1	+	10086892	10090645	10086963	10090621
Cg2g010900.1	PB.2533.10	-	10107484	10111060	10107490	10109988
Cg2g010950.1	PB.2540.1	-	10165207	10167672	10165210	10167649
Cg2g010960.3	PB.2541.2	+	10178787	10183432	10178788	10183430
Cg2g010970.1	PB.2543.2	-	10183899	10185693	10183969	10185609
Cg2g011040.1	PB.2548.2	-	10268430	10271453	10268440	10271437
Cg2g011100.1	PB.2551.1	-	10321286	10325935	10321655	10325665
Cg2g011320.1	PB.2567.4	-	10523397	10527996	10523526	10527455
Cg2g011360.1	PB.2571.1	-	10544072	10551793	10544301	10551682
Cg2g011380.2	PB.2573.1	-	10569160	10572294	10569173	10572267
Cg2g011380.4	PB.2573.1	-	10569160	10572294	10569173	10572267
Cg2g011390.3	PB.2574.2	+	10574678	10580763	10574694	10580690
Cg2g011430.1	PB.2577.3	+	10605090	10611506	10605105	10611458
Cg2g011490.6	PB.2581.3	+	10776191	10781801	10776196	10780506
Cg2g011600.1	PB.2592.1	-	10929530	10933432	10929622	10933358
Cg2g011700.1	PB.2597.1	+	11247416	11249447	11247436	11249439
Cg2g011770.1	PB.2606.4	+	11351816	11356057	11351854	11355756
Cg2g012000.1	PB.2617.1	-	11685923	11688707	11685951	11688668
Cg2g012010.1	PB.2620.4	-	11694568	11709259	11694851	11708566
Cg2g012070.1	PB.2624.1	+	11750272	11752408	11750564	11752335
Cg2g012180.1	PB.2630.1	-	12062109	12064005	12062127	12063997
Cg2g012270.2	PB.2635.1	+	12196807	12205104	12196823	12204959
Cg2g012270.1	PB.2635.1	+	12196807	12205104	12196823	12204959
Cg2g012270.3	PB.2635.1	+	12196807	12205104	12196823	12204959
Cg2g012280.1	PB.2637.1	-	12205110	12208001	12206467	12207859
Cg2g012320.1	PB.2640.1	-	12250711	12252698	12250745	12252685
Cg2g012530.1	PB.2652.2	-	13648509	13653683	13648535	13653630
Cg2g012540.1	PB.2654.1	-	13655654	13658867	13655671	13658577
Cg2g012590.3	PB.2657.1	+	13725572	13732849	13725680	13732155
Cg2g012600.1	PB.2658.1	+	13739696	13746416	13739915	13746402
Cg2g012660.1	PB.2663.2	+	13835932	13838078	13835959	13838028
Cg2g012700.1	PB.2669.3	+	13852175	13855423	13852215	13855172
Cg2g012720.1	PB.2670.2	-	13854810	13859986	13857958	13859242
Cg2g013000.1	PB.2682.1	+	14416471	14417570	14416549	14417163
Cg2g013070.1	PB.2685.1	+	14632591	14639006	14632601	14638976
Cg2g013070.2	PB.2685.1	+	14632591	14639006	14632601	14638976
Cg2g013110.1	PB.2689.1	-	14652766	14655581	14652897	14655524
Cg2g013370.1	PB.2698.2	+	14963647	14968467	14963754	14968263
Cg2g013420.1	PB.2704.1	-	15062691	15070454	15062710	15070416
Cg2g013580.1	PB.2709.1	+	15743932	15746414	15743978	15746374
Cg2g013640.1	PB.2711.3	-	15871579	15872934	15871616	15872765
Cg2g013670.1	PB.2714.1	-	15987853	15992756	15987855	15992745
Cg2g013670.2	PB.2714.1	-	15987853	15992756	15987855	15992745
Cg2g013840.1	PB.2727.2	+	16227481	16235928	16230830	16235498
Cg2g014300.1	PB.2735.1	+	17297348	17298146	17297429	17297912
Cg2g014430.1	PB.2743.2	-	17665576	17671278	17665963	17671111
Cg2g014450.1	PB.2745.1	+	17716166	17719004	17716203	17718978
Cg2g014490.1	PB.2747.2	+	17894763	17898540	17894934	17897724
Cg2g014700.1	PB.2762.4	-	18343916	18348625	18346004	18346453
Cg2g014750.1	PB.2764.4	+	18456901	18471890	18456977	18471533
Cg2g014900.1	PB.2768.1	-	19122476	19128218	19122665	19126055
Cg2g015070.1	PB.2776.3	-	19390469	19392465	19390537	19392233
Cg2g015180.1	PB.2783.2	-	19505069	19509157	19507194	19508945
Cg2g015430.1	PB.2799.1	+	19820127	19825042	19820141	19824991
Cg2g015840.2	PB.2818.1	-	20749593	20752266	20749609	20752255
Cg2g015870.1	PB.2820.1	+	20759607	20763478	20759610	20763453
Cg2g015890.1	PB.2824.2	+	20771919	20774164	20772398	20774011
Cg2g015900.1	PB.2825.1	+	20778538	20780791	20779058	20780662
Cg2g015910.1	PB.2826.1	+	20789899	20792839	20790397	20792712
Cg2g016020.1	PB.2832.1	-	20915517	20918564	20915680	20918538
Cg2g016290.1	PB.2840.1	+	21492193	21494149	21492194	21494140
Cg2g016540.1	PB.2850.1	+	21733001	21953534	21949762	21952580
Cg2g016440.1	PB.2850.6	+	21884327	21894550	21884386	21890294
Cg2g016450.1	PB.2850.6	+	21884327	21894550	21891151	21893437
Cg2g016550.1	PB.2850.1	+	21733001	21953534	21952634	21953326
Cg2g016790.1	PB.2864.1	-	22369534	22372620	22369825	22372534
Cg2g016870.4	PB.2866.1	-	22458507	22464782	22458519	22460626
Cg2g016870.1	PB.2866.1	-	22458507	22464782	22458519	22460626
Cg2g016870.2	PB.2866.1	-	22458507	22464782	22458519	22460626
Cg2g016870.7	PB.2866.1	-	22458507	22464782	22458519	22460626
Cg2g017020.1	PB.2870.1	-	22770687	22777812	22770719	22777808
Cg2g017020.2	PB.2870.1	-	22770687	22777812	22773258	22777808
Cg2g017040.1	PB.2871.1	-	22794362	22797338	22794722	22795510
Cg2g017090.1	PB.2873.1	-	22817537	22820371	22817654	22820279
Cg2g017170.1	PB.2878.2	+	23020182	23025067	23021558	23024864
Cg2g017180.1	PB.2880.3	-	23026415	23032109	23027132	23028393
Cg2g017620.1	PB.2901.1	+	23794235	23796321	23794235	23796251
Cg2g017780.1	PB.2916.2	+	24038515	24041132	24038525	24040792
Cg2g017940.1	PB.2924.1	+	24239690	24240913	24239692	24240847
Cg2g018150.4	PB.2938.3	+	24650609	24657169	24651303	24657130
Cg2g018150.5	PB.2938.3	+	24650609	24657169	24651303	24656627
Cg2g018150.3	PB.2938.3	+	24650609	24657169	24650701	24657130
Cg2g018150.1	PB.2938.3	+	24650609	24657169	24650701	24657130
Cg2g018150.2	PB.2938.3	+	24650609	24657169	24650701	24657130
Cg2g018150.5.1	PB.2938.3	+	24650609	24657169	24651303	24657130
Cg2g018310.1	PB.2951.1	-	24819842	24822376	24820134	24821649
Cg2g018450.4	PB.2956.1	+	24934134	24938533	24934231	24937419
Cg2g018540.1	PB.2962.1	+	25105481	25117009	25105604	25116993
Cg2g018540.2	PB.2962.1	+	25105481	25117009	25105593	25109809
Cg2g018720.1	PB.2984.1	+	25270847	25275251	25271138	25275106
Cg2g018790.1	PB.2986.4	-	25363618	25367421	25363730	25367284
Cg2g018820.1	PB.2992.1	-	25401831	25407122	25401916	25407101
Cg2g018860.1	PB.3000.1	-	25440560	25443948	25440569	25443919
Cg2g018930.2	PB.3005.2	-	25533243	25538633	25533284	25538625
Cg2g018930.1	PB.3005.2	-	25533243	25538633	25533284	25538625
Cg2g019070.1	PB.3015.2	+	25691604	25696689	25691639	25696342
Cg2g019100.1	PB.3017.1	+	25712385	25717851	25712621	25717817
Cg2g019100.2	PB.3017.1	+	25712385	25717851	25712621	25717817
Cg2g019150.1	PB.3022.1	+	25736838	25739188	25737117	25739178
Cg2g019180.1	PB.3025.1	-	25761028	25764096	25761055	25764096
Cg2g019180.2	PB.3025.1	-	25761028	25764096	25761055	25764096
Cg2g019250.5	PB.3032.6	+	25852908	25861511	25855844	25861280
Cg2g019330.1	PB.3040.1	+	25938056	25941980	25938063	25941969
Cg2g019360.1	PB.3044.1	-	25952783	25955927	25953682	25955919
Cg2g019370.1	PB.3045.1	-	25964635	25967189	25964767	25967113
Cg2g019430.1	PB.3049.2	-	26011835	26015649	26011860	26015569
Cg2g019460.1	PB.3052.1	-	26024988	26028871	26025076	26028867
Cg2g019470.1	PB.3053.2	+	26029134	26032774	26029172	26032567
Cg2g019480.1	PB.3054.1	+	26034146	26035895	26034282	26035883
Cg2g019800.1	PB.3075.1	-	26448108	26449574	26448265	26449399
Cg2g019860.1	PB.3079.4	-	26492208	26497600	26492211	26497568
Cg2g019880.1	PB.3081.1	+	26511777	26515385	26511779	26515357
Cg2g019880.2	PB.3081.1	+	26511777	26515385	26511779	26515357
Cg2g019940.1	PB.3086.1	+	26538564	26540527	26538582	26540492
Cg2g019950.1	PB.3087.1	-	26540295	26541678	26540666	26541596
Cg2g020050.1	PB.3093.1	-	26609162	26610695	26609183	26610595
Cg2g020070.1	PB.3096.2	-	26616495	26624224	26616603	26624123
Cg2g020080.3	PB.3098.1	-	26631875	26637045	26631921	26637029
Cg2g020080.2	PB.3098.1	-	26631875	26637045	26632273	26637029
Cg2g020090.3	PB.3099.1	+	26647890	26653004	26648002	26652970
Cg2g020090.1	PB.3099.1	+	26647890	26653004	26649078	26652970
Cg2g020160.4	PB.3106.4	+	26718096	26724017	26718106	26723901
Cg2g020160.6	PB.3106.4	+	26718096	26724017	26718106	26723901
Cg2g020160.2	PB.3106.4	+	26718096	26724017	26718106	26723894
Cg2g020270.1	PB.3114.1	+	26905662	26906636	26905669	26906430
Cg2g020320.1	PB.3118.1	+	26980407	26982596	26980407	26982587
Cg2g020460.1	PB.3123.5	+	27129393	27134686	27129793	27134448
Cg2g020490.1	PB.3126.1	+	27162273	27166988	27162283	27166938
Cg2g020510.1	PB.3127.3	+	27185228	27187539	27185331	27186590
Cg2g020530.1	PB.3128.2	-	27189245	27191890	27189248	27191821
Cg2g020590.1	PB.3132.1	-	27227536	27230945	27227546	27230932
Cg2g020600.1	PB.3133.1	+	27234353	27243067	27234371	27242294
Cg2g020600.2	PB.3133.1	+	27234353	27243067	27234371	27242294
Cg2g020660.2	PB.3141.1	-	27276478	27281701	27276488	27281690
Cg2g020670.2	PB.3142.1	-	27284429	27293889	27284440	27293753
Cg2g020670.1	PB.3142.1	-	27284429	27293889	27284440	27293753
Cg2g020690.1	PB.3144.1	+	27299777	27301578	27299782	27301526
Cg2g020710.1	PB.3145.1	-	27305734	27309242	27305793	27309232
Cg2g020750.1	PB.3146.3	+	27332255	27333636	27332367	27333514
Cg2g020780.1	PB.3147.1	+	27344688	27348539	27344700	27348414
Cg2g020890.4	PB.3155.1	+	27626512	27629440	27626530	27629438
Cg2g020920.1	PB.3158.2	+	27651356	27655621	27651411	27655178
Cg2g020980.1	PB.3160.1	+	27743759	27750194	27743777	27749940
Cg2g020990.1	PB.3161.2	-	27750529	27756109	27750567	27756084
Cg2g020990.11	PB.3161.2	-	27750529	27756109	27750529	27756084
Cg2g021200.1	PB.3173.1	+	27933428	27936620	27933444	27936618
Cg2g021450.1	PB.3184.1	-	28246255	28251404	28246706	28251237
Cg2g021790.1	PB.3205.2	-	28603550	28604912	28603642	28604889
Cg2g021850.1	PB.3211.1	-	28685051	28686070	28685112	28686058
Cg2g022240.1	PB.3229.2	+	29276609	29280150	29276672	29280114
Cg2g022250.1	PB.3231.4	-	29284357	29288856	29284922	29287322
Cg2g022280.1	PB.3232.1	+	29327178	29330524	29327312	29330470
Cg2g022300.1	PB.3233.1	+	29346257	29346996	29346381	29346945
Cg2g022340.1	PB.3234.3	+	29469381	29472744	29469443	29472641
Cg2g022370.1	PB.3235.12	+	29535337	29538836	29535558	29538716
Cg2g022450.1	PB.3244.2	-	29675325	29678697	29675415	29678697
Cg2g022530.1	PB.3248.1	+	29743283	29749917	29744482	29747630
Cg2g022650.1	PB.3253.1	+	29895871	29902824	29902246	29902794
Cg2g022700.1	PB.3257.1	+	29993378	30004606	30000483	30004388
Cg2g022810.1	PB.3269.1	+	30144687	30148587	30144902	30148471
Cg2g022820.1	PB.3270.2	+	30149420	30151860	30149435	30151230
Cg2g022920.1	PB.3277.1	+	30428708	30429554	30428758	30429497
Cg2g022940.1	PB.3278.1	-	30446673	30449647	30446833	30449580
Cg2g022980.1	PB.3284.1	+	30534739	30537354	30534755	30537354
Cg2g023000.1	PB.3285.1	-	30545303	30547775	30545546	30547712
Cg2g023010.1	PB.3288.2	+	30560553	30561980	30560553	30561892
Cg2g023030.1	PB.3290.1	+	30600843	30604209	30600912	30604148
Cg2g023190.1	PB.3297.2	-	30707198	30709120	30708040	30709120
Cg2g023250.1	PB.3301.1	+	30733733	30739343	30735185	30739117
Cg2g023500.1	PB.3309.1	+	31058501	31068373	31058568	31068241
Cg2g023500.2	PB.3309.1	+	31058501	31068373	31058568	31068241
Cg2g023650.1	PB.3316.1	-	31210262	31213019	31210433	31211065
Cg2g023680.1	PB.3321.1	+	31243244	31245741	31243295	31245503
Cg2g023920.1	PB.3331.2	-	31429676	31436232	31429769	31436153
Cg2g023920.3	PB.3331.2	-	31429676	31436232	31429769	31435675
Cg2g024040.1	PB.3336.1	-	31516297	31518987	31516361	31518889
Cg2g024100.1	PB.3339.1	+	31543245	31553031	31543259	31553027
Cg2g024260.1	PB.3351.4	-	32043173	32046742	32043925	32046385
Cg2g024670.1	PB.3365.1	-	32438418	32440732	32438440	32440730
Cg2g024770.2	PB.3376.1	+	32548791	32563895	32548841	32553952
Cg2g024870.2	PB.3384.1	+	32599335	32605304	32599355	32605284
Cg2g024910.1	PB.3389.2	-	32633352	32636036	32633361	32635770
Cg2g025040.1	PB.3392.4	-	32762212	32764774	32762822	32763332
Cg2g025120.3	PB.3396.1	-	33199660	33212092	33199670	33208669
Cg2g025220.1	PB.3401.1	-	33434376	33438686	33434417	33438647
Cg2g025410.1	PB.3411.3	-	34529416	34530943	34529416	34530929
Cg2g025440.1	PB.3412.1	-	34645792	34649396	34646215	34649325
Cg2g025610.4	PB.3424.8	-	35192732	35198171	35192895	35198052
Cg2g025790.1	PB.3433.1	+	35454329	35456034	35454336	35456030
Cg2g025820.1	PB.3435.1	+	35475907	35479352	35475907	35479320
Cg2g025860.1	PB.3438.1	+	35506226	35507614	35506299	35506902
Cg2g025960.2	PB.3443.1	-	35634339	35638144	35634538	35638140
Cg2g025960.1	PB.3443.1	-	35634339	35638144	35634538	35638140
Cg2g025980.1	PB.3444.1	+	35643095	35645443	35643106	35645348
Cg2g025990.1	PB.3445.1	-	35646263	35659108	35646560	35659091
Cg2g026010.1	PB.3449.1	-	35677869	35683059	35677883	35683054
Cg2g026020.1	PB.3450.1	+	35694947	35705800	35696636	35705657
Cg2g026410.1	PB.3462.5	-	36016056	36020407	36016060	36020405
Cg2g026410.2	PB.3462.5	-	36016056	36020407	36016060	36020405
Cg2g026410.3	PB.3462.5	-	36016056	36020407	36016060	36019915
Cg2g026420.1	PB.3463.1	+	36022624	36025221	36022817	36024933
Cg2g026630.2	PB.3477.1	+	36392253	36397137	36392271	36397086
Cg2g026720.1	PB.3481.1	-	36604127	36607756	36604250	36607626
Cg2g026840.1	PB.3483.1	+	36780037	36784913	36782457	36784855
Cg2g026850.1	PB.3484.1	-	36784977	36787726	36785059	36787663
Cg2g026850.2	PB.3484.1	-	36784977	36787726	36785059	36787663
Cg2g026970.2	PB.3486.1	+	36922972	36926873	36923268	36926706
Cg2g027190.1	PB.3493.3	+	37116710	37118699	37116728	37118676
Cg2g027190.2	PB.3493.3	+	37116710	37118699	37116728	37118676
Cg2g027210.1	PB.3495.1	-	37122104	37123849	37122129	37123823
Cg2g027270.1	PB.3499.3	+	37168786	37171268	37168787	37171120
Cg2g027270.2	PB.3499.3	+	37168786	37171268	37168787	37171148
Cg2g027400.1	PB.3502.2	+	37243151	37247488	37243239	37246560
Cg2g027410.1	PB.3502.2	+	37243151	37247488	37246650	37246990
Cg2g027450.1	PB.3505.1	+	37271693	37274333	37271787	37272908
Cg2g027500.1	PB.3509.3	+	37286971	37290998	37287077	37288947
Cg2g027640.3	PB.3518.1	+	37419262	37423195	37419335	37423188
Cg2g027640.1	PB.3518.1	+	37419262	37423195	37419335	37423154
Cg2g027710.1	PB.3524.1	-	37441374	37443744	37441385	37443671
Cg2g027900.5	PB.3532.4	+	37575385	37577394	37575432	37577381
Cg2g027900.4	PB.3532.4	+	37575385	37577394	37575443	37577381
Cg2g027910.1	PB.3533.1	-	37577361	37579503	37577385	37579483
Cg2g027910.2	PB.3533.1	-	37577361	37579503	37577385	37579483
Cg2g028070.1	PB.3544.4	-	37683691	37688712	37683734	37688540
Cg2g028090.1	PB.3547.1	+	37701325	37702762	37701325	37702687
Cg2g028300.1	PB.3562.2	-	37839361	37841850	37839537	37841798
Cg2g028330.1	PB.3566.1	+	37867481	37875923	37868262	37875318
Cg2g028530.1	PB.3572.1	+	37982467	37987430	37982484	37987410
Cg2g028600.2.1	PB.3582.2	+	38101643	38106714	38103469	38106591
Cg2g028800.1	PB.3594.10	-	38278207	38283867	38278683	38282298
Cg2g028920.1	PB.3605.1	+	38378121	38379400	38378126	38379364
Cg2g029210.2	PB.3622.1	+	38596789	38599554	38596799	38599552
Cg2g029210.1	PB.3622.1	+	38596789	38599554	38596802	38599552
Cg2g029330.1	PB.3628.1	-	38701919	38705603	38701937	38705603
Cg2g029380.1	PB.3632.1	+	38732549	38737203	38732549	38737175
Cg2g029440.1	PB.3635.5	-	38745822	38757067	38745828	38756930
Cg2g029470.2.1	PB.3637.2	+	38779404	38789096	38784279	38788984
Cg2g029660.1	PB.3651.1	-	38917449	38919424	38917595	38919158
Cg2g029720.1	PB.3658.2	+	39001975	39005375	39002101	39005371
Cg2g029740.1	PB.3662.1	+	39032440	39036861	39032490	39036840
Cg2g030080.1	PB.3677.1	+	39567943	39571626	39568096	39571614
Cg2g030130.1	PB.3680.1	+	39596032	39599061	39596052	39598988
Cg2g030220.1	PB.3686.1	-	39640172	39643833	39640236	39643826
Cg2g030250.1	PB.3688.9	+	39658374	39664325	39658390	39664153
Cg2g030460.1	PB.3689.1	+	39940635	39945991	39941930	39945897
Cg2g030480.1	PB.3691.2	+	39959992	39961805	39960649	39961487
Cg2g030510.1	PB.3694.1	+	39977418	39979591	39977598	39979394
Cg2g030570.1	PB.3703.1	+	40010157	40012827	40010180	40012809
Cg2g030570.4	PB.3703.1	+	40010157	40012827	40010180	40012809
Cg2g030570.3	PB.3703.1	+	40010157	40012827	40010180	40012809
Cg2g030570.2	PB.3703.1	+	40010157	40012827	40010180	40012809
Cg2g030760.1	PB.3709.3	+	40240905	40270336	40244789	40249072
Cg2g030770.1	PB.3718.4	-	40355197	40358210	40355421	40358141
Cg2g030790.1	PB.3721.1	-	40365771	40372876	40365863	40372680
Cg2g030850.1	PB.3727.3	+	40427614	40430604	40429208	40430053
Cg2g030890.1	PB.3730.1	+	40443914	40446475	40443943	40446352
Cg2g030980.1	PB.3735.1	+	40497269	40502661	40497281	40502543
Cg2g030990.1	PB.3736.1	+	40504073	40507190	40504166	40507144
Cg2g031160.2	PB.3758.1	-	40839515	40841611	40839560	40841597
Cg2g031200.1	PB.3762.3	-	40873867	40880094	40874150	40880008
Cg2g031290.6	PB.3768.6	+	40930969	40941945	40933160	40941924
Cg2g031290.5	PB.3768.6	+	40930969	40941945	40933160	40941924
Cg2g031320.1	PB.3770.1	-	40960912	40964824	40962852	40964142
Cg2g031380.1	PB.3776.1	+	41004802	41006463	41005316	41005599
Cg2g031510.4	PB.3787.1	-	41092119	41093470	41092147	41093462
Cg2g031520.1	PB.3794.1	+	41131212	41136298	41131242	41136250
Cg2g031550.1	PB.3797.3	+	41152239	41154919	41152244	41154859
Cg2g031550.2	PB.3797.3	+	41152239	41154919	41152244	41154859
Cg2g031600.1	PB.3803.1	+	41189503	41192619	41189535	41192542
Cg2g031710.1	PB.3813.2	-	41244404	41247809	41245923	41247796
Cg2g031990.1	PB.3829.2	+	41515399	41518408	41515402	41518394
Cg2g032010.2	PB.3832.7	-	41529137	41532254	41529143	41532250
Cg2g032010.1	PB.3832.7	-	41529137	41532254	41529143	41532250
Cg2g032030.1	PB.3834.1	+	41548644	41558313	41548686	41558255
Cg2g032030.3	PB.3834.1	+	41548644	41558313	41552771	41558255
Cg2g032030.5	PB.3834.1	+	41548644	41558313	41548686	41558255
Cg2g032220.1	PB.3837.1	+	41658725	41662995	41658792	41662874
Cg2g032340.3	PB.3842.6	+	41722863	41728851	41724206	41728830
Cg2g032340.1	PB.3842.6	+	41722863	41728851	41724206	41728830
Cg2g032340.2	PB.3842.6	+	41722863	41728851	41724206	41728830
Cg2g032090.2	PB.3844.1	-	41584352	41587915	41584363	41587901
Cg2g032090.1	PB.3844.1	-	41584352	41587915	41584364	41587722
Cg2g032730.1	PB.3878.1	+	41954993	41959925	41955008	41959907
Cg2g032730.2	PB.3878.1	+	41954993	41959925	41955008	41959907
Cg2g033100.1	PB.3907.1	+	42134716	42137189	42134888	42137170
Cg2g033130.1	PB.3908.1	+	42157796	42159458	42157813	42159413
Cg2g033130.2	PB.3908.1	+	42157796	42159458	42157801	42159454
Cg2g033260.1	PB.3916.1	-	42242920	42249337	42242940	42243722
Cg2g033440.1	PB.3926.1	-	42418212	42425189	42418272	42425166
Cg2g033450.1	PB.3927.2	+	42428708	42433642	42428743	42433435
Cg2g033460.1	PB.3929.2	-	42434883	42436376	42435157	42436301
Cg2g033470.2	PB.3930.5	+	42440483	42445242	42440492	42445004
Cg2g033520.1	PB.3935.1	-	42477091	42478770	42477239	42478195
Cg2g033560.1	PB.3938.2	-	42523877	42524849	42523965	42524847
Cg2g033600.1	PB.3940.2	-	42546140	42550715	42546399	42550589
Cg2g033630.1	PB.3943.1	+	42568134	42569880	42568166	42569704
Cg2g033670.1	PB.3950.1	+	42607562	42612839	42607685	42612769
Cg2g033720.1	PB.3954.1	+	42648209	42652618	42648349	42652381
Cg2g033760.1	PB.3959.8	+	42665743	42677359	42666147	42676911
Cg2g033780.1	PB.3961.1	+	42698746	42702685	42698813	42702520
Cg2g034020.1	PB.3984.1	+	42914474	42921112	42914611	42921057
Cg2g034020.2	PB.3984.1	+	42914474	42921112	42914611	42921057
Cg2g034190.1	PB.3997.4	-	43036207	43038963	43036441	43038957
Cg2g034210.1	PB.3999.1	+	43048125	43050707	43048137	43050683
Cg2g034500.1	PB.4024.2	+	43439110	43443927	43439139	43440339
Cg2g034510.1	PB.4024.2	+	43439110	43443927	43440624	43443824
Cg2g034640.1	PB.4027.1	+	43511070	43514837	43511094	43514647
Cg2g034770.3	PB.4040.4	+	43707321	43709784	43707779	43709774
Cg2g034950.1	PB.4045.1	+	43977313	43979374	43977322	43979355
Cg2g035200.2.1	PB.4051.4	-	44320075	44333457	44322224	44333418
Cg2g035310.1	PB.4056.1	+	44562695	44566392	44562718	44566283
Cg2g035400.1	PB.4064.1	+	44705262	44708506	44705343	44708455
Cg2g035720.7.4	PB.4083.1	-	45040559	45043448	45040580	45043436
Cg2g035780.1	PB.4086.1	-	45091354	45094248	45091573	45094164
Cg2g035900.1	PB.4098.1	-	45166542	45170946	45166661	45170459
Cg2g036030.3	PB.4104.5	+	45256533	45266253	45256701	45266188
Cg2g036030.2	PB.4104.5	+	45256533	45266253	45256701	45264693
Cg2g036030.1	PB.4104.5	+	45256533	45266253	45256701	45266188
Cg2g036070.2	PB.4108.2	-	45293606	45298732	45293608	45298190
Cg2g036120.1	PB.4113.1	+	45327989	45331048	45328076	45330868
Cg2g036130.1	PB.4114.1	+	45335852	45344275	45335868	45344244
Cg2g036130.2	PB.4114.1	+	45335852	45344275	45336059	45344244
Cg2g036360.1	PB.4123.1	+	45512397	45513654	45512401	45513486
Cg2g036490.3	PB.4139.2	+	45605166	45611228	45605217	45610741
Cg2g036490.1	PB.4139.2	+	45605166	45611228	45605217	45610741
Cg2g036490.2	PB.4139.2	+	45605166	45611228	45605217	45610741
Cg2g036530.1	PB.4141.3	+	45620875	45623778	45621258	45623597
Cg2g036680.1	PB.4156.1	+	45727677	45732584	45727824	45732468
Cg2g036710.1	PB.4159.4	+	45762568	45765494	45762835	45765387
Cg2g036810.3	PB.4169.1	-	45850742	45855842	45852600	45855668
Cg2g036810.4	PB.4169.1	-	45850742	45855842	45852600	45855668
Cg2g036860.2	PB.4176.1	-	45880795	45885184	45880807	45885173
Cg2g036880.1	PB.4179.1	-	45893563	45898676	45893636	45898641
Cg2g036950.1	PB.4184.1	+	45970426	45972576	45970516	45970933
Cg2g037020.1	PB.4188.1	+	46024214	46026358	46024217	46026347
Cg2g037080.1	PB.4193.1	+	46048741	46050603	46048819	46050524
Cg2g037110.1	PB.4197.1	+	46065002	46068353	46065057	46068304
Cg2g037210.2	PB.4207.1	-	46120300	46125796	46120304	46125788
Cg2g037300.1	PB.4212.1	-	46173017	46177567	46173057	46177544
Cg2g037310.1	PB.4213.1	+	46181329	46187296	46181475	46187286
Cg2g037400.1	PB.4220.10	+	46261463	46268591	46263652	46268401
Cg2g037420.1	PB.4221.8	+	46274643	46279970	46275699	46279868
Cg2g037420.2	PB.4221.8	+	46274643	46279970	46275699	46279169
Cg2g037500.1	PB.4236.7	-	46339675	46346026	46339740	46345455
Cg2g037580.1	PB.4241.1	-	46392503	46395202	46392602	46395018
Cg2g037590.2	PB.4242.1	-	46395966	46398129	46395972	46398124
Cg2g037610.1	PB.4243.4	+	46413076	46417677	46413076	46416806
Cg2g038100.1	PB.4284.1	-	46778398	46783469	46778548	46783399
Cg2g038180.1	PB.4293.1	+	46841397	46844372	46841403	46844256
Cg2g038210.1	PB.4295.1	+	46874531	46876749	46874565	46876525
Cg2g038340.3	PB.4310.1	+	47020643	47024837	47020734	47023821
Cg2g038400.1	PB.4313.2	-	47062229	47065036	47062230	47064995
Cg2g038400.5	PB.4313.2	-	47062229	47065036	47062230	47064995
Cg2g038520.1	PB.4324.2	+	47133269	47137040	47133278	47137023
Cg2g038530.1	PB.4325.2	-	47138033	47142677	47138264	47142276
Cg2g038670.1	PB.4333.1	+	47220713	47225765	47220733	47225632
Cg2g038670.4.2	PB.4333.1	+	47220713	47225765	47221978	47225632
Cg2g038680.2	PB.4335.1	+	47226484	47238129	47226489	47237832
Cg2g038690.1	PB.4336.3	+	47239917	47242110	47239951	47242080
Cg2g039000.1	PB.4345.7	-	47455144	47463939	47455445	47463714
Cg2g039130.1	PB.4352.1	-	47527448	47530111	47527592	47529966
Cg2g039160.1	PB.4355.5	-	47546641	47551815	47546647	47550871
Cg2g039230.1	PB.4360.1	-	47590658	47595319	47590722	47595207
Cg2g039270.1	PB.4364.1	-	47611143	47615497	47611190	47615495
Cg2g039460.1	PB.4379.4	+	47756175	47784685	47764103	47784655
Cg2g039460.2.1	PB.4379.4	+	47756175	47784685	47764559	47784655
Cg2g039460.2	PB.4379.4	+	47756175	47784685	47767124	47784655
Cg2g039490.1	PB.4383.1	-	47799694	47810581	47799771	47810494
Cg2g039530.2.1	PB.4388.6	-	47843416	47861562	47843424	47852045
Cg2g039530.2	PB.4388.6	-	47843416	47861562	47843424	47855699
Cg2g039660.1	PB.4399.3	+	47949002	47952799	47949070	47952609
Cg2g039660.2	PB.4399.3	+	47949002	47952799	47949073	47952699
Cg2g039680.2	PB.4403.5	-	47975658	47982234	47977806	47981904
Cg2g039770.1	PB.4413.1	+	48029336	48035177	48029414	48035068
Cg2g039890.1	PB.4421.1	+	48094567	48097035	48094638	48097032
Cg2g039960.2	PB.4427.1	-	48162246	48164896	48162262	48164859
Cg2g039960.1	PB.4427.1	-	48162246	48164896	48162262	48164850
Cg2g040210.1	PB.4448.1	-	48297210	48305554	48297227	48305518
Cg2g040210.2	PB.4448.1	-	48297210	48305554	48298121	48305518
Cg2g040250.1	PB.4452.2	+	48334919	48339871	48334933	48339855
Cg2g040260.2	PB.4453.1	-	48338137	48345954	48339935	48345923
Cg2g040260.1	PB.4453.1	-	48338137	48345954	48339935	48342309
Cg2g040290.2	PB.4456.1	+	48367458	48374453	48367480	48373357
Cg2g040300.1	PB.4458.3	-	48383487	48386054	48383733	48384828
Cg2g040310.1	PB.4458.3	-	48383487	48386054	48384882	48385778
Cg2g040470.1	PB.4470.11	+	48472139	48478087	48474714	48477418
Cg2g040750.1	PB.4487.1	-	48659849	48661792	48659850	48661789
Cg2g040760.1	PB.4488.3	-	48663129	48668587	48663131	48668359
Cg2g040790.1	PB.4491.1	-	48683486	48684358	48683569	48684298
Cg2g040800.2	PB.4492.1	+	48685294	48688066	48685296	48688058
Cg2g040860.1	PB.4497.5	+	48734455	48738015	48734465	48737907
Cg2g040980.1	PB.4505.6	-	48809642	48810968	48809722	48810840
Cg2g041110.1	PB.4518.1	-	48924436	48926868	48924499	48926515
Cg2g041200.1	PB.4526.1	+	49007035	49007753	49007065	49007740
Cg2g041230.1	PB.4529.1	-	49020071	49023310	49020123	49023127
Cg2g041250.1	PB.4531.1	-	49047485	49050125	49047545	49050031
Cg2g041330.1	PB.4540.2	+	49111566	49119184	49111953	49119021
Cg2g041400.1	PB.4546.1	-	49158018	49159688	49158072	49159548
Cg2g041430.1	PB.4550.1	-	49186617	49189714	49186726	49189562
Cg2g041460.1	PB.4552.12	+	49200424	49204233	49200612	49203804
Cg2g041490.1	PB.4557.1	+	49219854	49223072	49219863	49223068
Cg2g041540.1	PB.4565.1	-	49255685	49265198	49255866	49265125
Cg2g041730.1	PB.4579.1	-	49428921	49435484	49429462	49435471
Cg2g041740.1	PB.4580.2	+	49436476	49439126	49436487	49439065
Cg2g041760.3	PB.4583.1	+	49451267	49453277	49451273	49453274
Cg2g041790.1	PB.4587.1	+	49476055	49479098	49476112	49479060
Cg2g041810.1	PB.4589.1	-	49482285	49486897	49483650	49486795
Cg2g041820.1	PB.4590.2	+	49491611	49501694	49492023	49501076
Cg2g041910.1	PB.4601.1	-	49541055	49546472	49541057	49546459
Cg2g041920.5	PB.4602.1	-	49547511	49549881	49548265	49549879
Cg2g041920.1	PB.4602.1	-	49547511	49549881	49547540	49549879
Cg2g041980.1	PB.4606.3	+	49570591	49576723	49570594	49576703
Cg2g042020.1	PB.4609.1	-	49601575	49605186	49601725	49605091
Cg2g042090.1	PB.4613.1	+	49631300	49635887	49631414	49635769
Cg2g042350.1	PB.4635.1	+	49804732	49809292	49805022	49808265
Cg2g042560.1	PB.4653.7	-	49941925	49944884	49942180	49944793
Cg2g042580.5	PB.4655.1	-	49947996	49951521	49948047	49951485
Cg2g042580.8	PB.4655.1	-	49947996	49951521	49948154	49951485
Cg2g042580.7	PB.4655.1	-	49947996	49951521	49949168	49951485
Cg2g042580.9	PB.4655.1	-	49947996	49951521	49949168	49951485
Cg2g042580.10	PB.4655.1	-	49947996	49951521	49949694	49951485
Cg2g042940.1	PB.4684.1	+	50186575	50188963	50186587	50188847
Cg2g043020.1	PB.4689.2	+	50233439	50239251	50233606	50236067
Cg2g043030.1	PB.4689.2	+	50233439	50239251	50236250	50236472
Cg2g043050.1	PB.4690.1	+	50240427	50242417	50240432	50242350
Cg2g043190.1	PB.4699.2	+	50322196	50326397	50322458	50326136
Cg2g043350.1	PB.4710.1	-	50417190	50423361	50417401	50423037
Cg2g043450.2	PB.4719.2	+	50509048	50514578	50509433	50514559
Cg2g043510.1	PB.4724.1	+	50551199	50555616	50551483	50555551
Cg2g043530.1	PB.4726.4	+	50570928	50576507	50571122	50575266
Cg2g043550.7	PB.4726.21	+	50580924	50584313	50580934	50584287
Cg2g043560.1	PB.4726.23	+	50586244	50588047	50586244	50588004
Cg2g043640.1	PB.4734.1	+	50644321	50645348	50644358	50645278
Cg2g043660.1	PB.4737.1	-	50653443	50657026	50653795	50654522
Cg2g043710.1	PB.4741.1	+	50691038	50695275	50691741	50694803
Cg2g043890.1	PB.4761.5	+	50822348	50831071	50822488	50830993
Cg2g044090.2	PB.4776.1	+	50964267	50966166	50964268	50966154
Cg2g044200.3	PB.4788.1	-	51028410	51033469	51028474	51033431
Cg2g044210.1	PB.4789.3	+	51037916	51044189	51037925	51044175
Cg2g044210.2	PB.4789.3	+	51037916	51044189	51038149	51044175
Cg2g044240.1	PB.4794.1	-	51056445	51058653	51056581	51058514
Cg2g044250.4	PB.4795.4	-	51059405	51063445	51059450	51063384
Cg2g044250.4.2	PB.4795.4	-	51059405	51063445	51059450	51063384
Cg2g044250.3.1	PB.4795.4	-	51059405	51063445	51059450	51063384
Cg2g044250.1	PB.4795.4	-	51059405	51063445	51059450	51063384
Cg2g044250.2	PB.4795.4	-	51059405	51063445	51059450	51063384
Cg2g044300.1	PB.4800.1	-	51084436	51087348	51084444	51087330
Cg2g044380.1	PB.4807.1	-	51135757	51137854	51135757	51137853
Cg2g044420.1	PB.4811.1	-	51151417	51154550	51151920	51153019
Cg2g044590.1	PB.4814.2	-	51215612	51222175	51215851	51219417
Cg2g044660.1	PB.4820.1	+	51258831	51260968	51258839	51260739
Cg2g044660.2	PB.4820.1	+	51258831	51260968	51258839	51260502
Cg2g044680.1	PB.4821.1	-	51262342	51264835	51262382	51264754
Cg2g044700.1	PB.4823.1	-	51276932	51279918	51277229	51279689
Cg2g044850.1	PB.4840.1	+	51368069	51369530	51368070	51369208
Cg2g044920.1	PB.4846.1	+	51420307	51427412	51420431	51427396
Cg2g044920.2.1	PB.4846.1	+	51420307	51427412	51420431	51427396
Cg2g045170.1	PB.4864.6	+	51589653	51594586	51589661	51594165
Cg2g045360.1	PB.4877.14	+	51693924	51696787	51694068	51696685
Cg2g045420.2	PB.4882.2	-	51724473	51727808	51724515	51727677
Cg2g045420.1	PB.4882.2	-	51724473	51727808	51724515	51727677
Cg2g045470.1	PB.4883.1	+	51748713	51749886	51748731	51749593
Cg2g045560.1	PB.4896.2	+	51824176	51828251	51824370	51828248
Cg2g045580.1	PB.4898.1	-	51832582	51836374	51832618	51836367
Cg2g045720.1	PB.4912.1	-	51923097	51927934	51923171	51927868
Cg2g045780.1	PB.4915.2	+	51957700	51959895	51957771	51959761
Cg2g045810.1	PB.4918.2	+	51971176	51973540	51971241	51973324
Cg2g045830.1	PB.4920.4	-	51980018	51982380	51980026	51982367
Cg2g045830.2.2	PB.4920.4	-	51980018	51982380	51980548	51982367
Cg2g045870.1	PB.4923.2	+	51995446	51997957	51995471	51997801
Cg2g045870.2	PB.4923.2	+	51995446	51997957	51995471	51997801
Cg2g046010.1	PB.4940.1	+	52064702	52066342	52064724	52066339
Cg2g046270.1	PB.4967.2	-	52198101	52200295	52198169	52200194
Cg2g046450.1	PB.4984.3	+	52297712	52298676	52297726	52298670
Cg2g046570.1	PB.4993.1	-	52360581	52365423	52360772	52365298
Cg2g046630.1	PB.4999.1	-	52389454	52393251	52389607	52393176
Cg2g046680.1	PB.5005.3	-	52417474	52422142	52417820	52422002
Cg2g046710.1	PB.5010.2	-	52433890	52437473	52435944	52437403
Cg2g046810.1	PB.5020.1	+	52496159	52498316	52496219	52498221
Cg2g046930.1	PB.5029.3	-	52551594	52557189	52551628	52557048
Cg2g047260.1	PB.5048.1	-	52815365	52817202	52815439	52817097
Cg2g047270.1	PB.5050.2	-	52817628	52821747	52817799	52821604
Cg2g047330.1	PB.5052.4	+	52878419	52882477	52878569	52882307
Cg2g047340.1	PB.5054.8	+	52896148	52901440	52896224	52901022
Cg2g047360.2	PB.5057.4	-	52921587	52923871	52921646	52923571
Cg2g047360.1	PB.5057.4	-	52921587	52923871	52921646	52923806
Cg2g047380.1	PB.5060.4	+	52951932	52956336	52952825	52956328
Cg2g047390.1	PB.5061.1	+	52959078	52965741	52959655	52965729
Cg2g047400.1	PB.5063.1	-	52965906	52969478	52966034	52969411
Cg3g000310.1	PB.5071.3	-	629532	636933	629580	636895
Cg3g000330.1	PB.5072.9	+	650575	653818	650595	653748
Cg3g000740.1	PB.5087.1	+	1286571	1291519	1286641	1291410
Cg3g000780.1	PB.5088.1	-	1320157	1323050	1320274	1323032
Cg3g000910.1	PB.5094.7	+	1554765	1557869	1555498	1557774
Cg3g000960.1	PB.5099.1	-	1604608	1606853	1604644	1606611
Cg3g001090.1	PB.5104.1	+	1720599	1726664	1720605	1726591
Cg3g001090.2	PB.5104.1	+	1720599	1726664	1720605	1726591
Cg3g001100.4	PB.5106.3	-	1730777	1732751	1730786	1732714
Cg3g001120.1	PB.5109.1	+	1762170	1766002	1762215	1765736
Cg3g001150.1	PB.5112.1	+	1844021	1847649	1844024	1847454
Cg3g001150.2	PB.5112.1	+	1844021	1847649	1844024	1847454
Cg3g001170.1	PB.5113.1	+	1910271	1912510	1910299	1912480
Cg3g001180.1	PB.5114.3	+	1923323	1929714	1923783	1927160
Cg3g001190.1	PB.5114.3	+	1923323	1929714	1927163	1927482
Cg3g001520.1	PB.5131.1	-	2688568	2690755	2688599	2690660
Cg3g001550.1	PB.5134.1	+	2707310	2719045	2707317	2718922
Cg3g001590.1	PB.5139.1	-	2735565	2740285	2735666	2740270
Cg3g001600.1	PB.5140.3	-	2767690	2773712	2769495	2773609
Cg3g001600.3	PB.5140.3	-	2767690	2773712	2769495	2773609
Cg3g001760.2	PB.5143.2	+	3005471	3008687	3005491	3008274
Cg3g001760.1	PB.5143.2	+	3005471	3008687	3005491	3008661
Cg3g001780.1	PB.5146.1	-	3019362	3023839	3019370	3023825
Cg3g001790.1	PB.5147.3	+	3030882	3036358	3030896	3036019
Cg3g001800.1	PB.5148.1	-	3036434	3038455	3037131	3038416
Cg3g001810.1	PB.5149.1	+	3039693	3044807	3039698	3044775
Cg3g001980.6	PB.5159.1	-	3281830	3286104	3281877	3285889
Cg3g002000.1	PB.5160.10	-	3295427	3299030	3296099	3298937
Cg3g002190.1	PB.5175.8	+	3749879	3806926	3774764	3776092
Cg3g002190.1	PB.5175.21	+	3751564	3807907	3774764	3776092
Cg3g002580.2	PB.5191.1	-	4518526	4525267	4518530	4525244
Cg3g002580.3	PB.5191.1	-	4518526	4525267	4518530	4525244
Cg3g002580.1	PB.5191.1	-	4518526	4525267	4518530	4525235
Cg3g002620.1	PB.5195.2	+	4590068	4600846	4591268	4600733
Cg3g002720.1	PB.5201.2	-	4732862	4754898	4732917	4754887
Cg3g002720.2	PB.5201.2	-	4732862	4754898	4732917	4754887
Cg3g002830.1	PB.5207.7	+	5120667	5125437	5120858	5125395
Cg3g002830.2	PB.5207.7	+	5120667	5125437	5120732	5125395
Cg3g003030.1	PB.5216.3	-	5540388	5548032	5540397	5547875
Cg3g003030.2	PB.5216.3	-	5540388	5548032	5540397	5547875
Cg3g003070.1	PB.5219.1	+	5582139	5584879	5582177	5584648
Cg3g003090.4	PB.5222.1	+	5625418	5631155	5625435	5631117
Cg3g003090.6	PB.5222.1	+	5625418	5631155	5628660	5631124
Cg3g003360.1	PB.5233.1	+	6037368	6040298	6037725	6040141
Cg3g003410.1	PB.5236.1	+	6100490	6103208	6100491	6103047
Cg3g003470.1	PB.5241.1	-	6164105	6174313	6171351	6173291
Cg3g003930.1	PB.5248.2	-	6840144	6846574	6840587	6846438
Cg3g003950.1	PB.5249.1	+	6854320	6858884	6854331	6858810
Cg3g003960.1	PB.5250.1	-	6859786	6863761	6859791	6863754
Cg3g004390.1	PB.5271.1	-	7957100	7960132	7958594	7960036
Cg3g004480.2	PB.5274.2	-	8079474	8086231	8081759	8086215
Cg3g004560.1	PB.5275.1	+	8139274	8142293	8139286	8142195
Cg3g004810.1	PB.5280.1	+	8935572	8940530	8935976	8937371
Cg3g004980.2	PB.5290.1	+	9260633	9263988	9260661	9263949
Cg3g004990.1	PB.5291.2	-	9264092	9268452	9264183	9268442
Cg3g005270.1	PB.5305.1	+	9730279	9732187	9730431	9732033
Cg3g005470.1	PB.5310.1	-	10058442	10062242	10058877	10060514
Cg3g005540.1	PB.5314.6	-	10225601	10240724	10225851	10240693
Cg3g005620.1	PB.5318.1	-	10349597	10355503	10350351	10355498
Cg3g005930.1	PB.5334.4	-	10863602	10871876	10867128	10871703
Cg3g005930.2	PB.5334.4	-	10863602	10871876	10867128	10871825
Cg3g005970.1	PB.5339.2	+	11071234	11075049	11071335	11075045
Cg3g006140.1	PB.5344.1	-	11464973	11466190	11465096	11466104
Cg3g006140.2	PB.5344.1	-	11464973	11466190	11465096	11466104
Cg3g006510.1	PB.5368.1	+	12291528	12295375	12291542	12295332
Cg3g006610.2	PB.5381.3	+	12495057	12499214	12495119	12498115
Cg3g006670.1	PB.5386.1	+	12614441	12618520	12616225	12618323
Cg3g006730.1	PB.5389.1	+	12697304	12701749	12697320	12701707
Cg3g006730.2	PB.5389.1	+	12697304	12701749	12697320	12701707
Cg3g006760.3	PB.5392.1	+	12721548	12725282	12721564	12725279
Cg3g006760.4	PB.5392.1	+	12721548	12725282	12721564	12725279
Cg3g006830.1	PB.5395.2	-	12917983	12926435	12918192	12923683
Cg3g006910.1	PB.5398.6	-	13014465	13036729	13014480	13036594
Cg3g006910.2	PB.5398.6	-	13014465	13036729	13017653	13036594
Cg3g007090.1	PB.5412.2	-	13430179	13432097	13430256	13432077
Cg3g007140.1	PB.5415.1	+	13505715	13512411	13505835	13512314
Cg3g007410.1	PB.5437.2	-	13932381	13934986	13932387	13934971
Cg3g007420.3	PB.5438.3	+	13939616	13950870	13940203	13950685
Cg3g007420.1	PB.5438.3	+	13939616	13950870	13940203	13950685
Cg3g007680.1	PB.5446.2	+	14415540	14416942	14415674	14416670
Cg3g007760.1	PB.5448.1	+	14491920	14493734	14491936	14493659
Cg3g007810.1	PB.5450.1	+	14543742	14547656	14543745	14547609
Cg3g007870.2	PB.5459.1	+	14678683	14683910	14678764	14683848
Cg3g007870.3	PB.5459.1	+	14678683	14683910	14678764	14683848
Cg3g007980.1	PB.5464.1	+	14852748	14855672	14852766	14855668
Cg3g007990.3	PB.5465.1	+	14857989	14870271	14858101	14870200
Cg3g007990.4	PB.5465.1	+	14857989	14870271	14858101	14870200
Cg3g007990.5	PB.5465.1	+	14857989	14870271	14858101	14870200
Cg3g008300.1	PB.5472.1	+	15242238	15244081	15242360	15243954
Cg3g008320.1	PB.5475.3	-	15266726	15273111	15266735	15273096
Cg3g008380.1	PB.5481.1	-	15319112	15322217	15319324	15322173
Cg3g008490.2	PB.5485.5	+	15637433	15645969	15637609	15645968
Cg3g008490.3	PB.5485.5	+	15637433	15645969	15637609	15645968
Cg3g008500.1	PB.5486.2	-	15647992	15654031	15648034	15653982
Cg3g008610.1	PB.5493.1	+	15741683	15826774	15791464	15826727
Cg3g008970.1	PB.5511.1	-	16075517	16080002	16075619	16079998
Cg3g009030.1	PB.5513.1	+	16122913	16131950	16129145	16131879
Cg3g009020.1	PB.5513.1	+	16122913	16131950	16122959	16129068
Cg3g009160.1	PB.5518.1	-	16632028	16684090	16682711	16683778
Cg3g009290.3	PB.5527.3	-	16869551	16876568	16869580	16876122
Cg3g009290.1	PB.5527.3	-	16869551	16876568	16869580	16876122
Cg3g009400.1	PB.5535.1	+	17008733	17012864	17008741	17012857
Cg3g009510.1	PB.5542.1	+	17140712	17144460	17140726	17144376
Cg3g009540.1	PB.5545.4	+	17169789	17180521	17171963	17180003
Cg3g009600.1	PB.5548.1	-	17326040	17329296	17327359	17328785
Cg3g009840.1	PB.5552.2	+	18114414	18202917	18183021	18202624
Cg3g009920.1	PB.5559.1	-	18273154	18276765	18273210	18276750
Cg3g010050.1	PB.5564.1	-	18477717	18482284	18477989	18482132
Cg3g010110.2	PB.5567.2	+	18568792	18570527	18568803	18570427
Cg3g010110.3	PB.5567.2	+	18568792	18570527	18568803	18570427
Cg3g010160.4	PB.5575.1	-	18629708	18633587	18629739	18633572
Cg3g010180.1	PB.5578.1	+	18645265	18648448	18645291	18648393
Cg3g010220.1	PB.5580.2	-	18852677	18855172	18852698	18855158
Cg3g010260.1	PB.5584.1	-	18873554	18876281	18873615	18876268
Cg3g010260.2	PB.5584.1	-	18873554	18876281	18873615	18876268
Cg3g010370.1	PB.5596.2	-	18961761	18964890	18961787	18964832
Cg3g010630.6	PB.5600.1	+	19171632	19174115	19171650	19173908
Cg3g010630.3	PB.5601.1	+	19177772	19180014	19177815	19179969
Cg3g010630.7	PB.5604.1	+	19190455	19193078	19190596	19193019
Cg3g010640.1	PB.5605.1	-	19192994	19196245	19193086	19196168
Cg3g010700.1	PB.5609.1	+	19228522	19236088	19228748	19236028
Cg3g010700.2	PB.5609.1	+	19228522	19236088	19228833	19236028
Cg3g010720.1	PB.5612.3	-	19244546	19266491	19244601	19246689
Cg3g010950.1	PB.5619.8	+	19719107	19727456	19719622	19727401
Cg3g011000.2	PB.5623.2	-	19839091	19841740	19839885	19841739
Cg3g011000.1	PB.5623.2	-	19839091	19841740	19839094	19841739
Cg3g011050.1	PB.5626.1	+	20055523	20061937	20055562	20061920
Cg3g011060.1	PB.5627.1	-	20064352	20068278	20064826	20067993
Cg3g011100.1	PB.5628.1	+	20103248	20106963	20105859	20106883
Cg3g011220.1	PB.5635.5	+	20250078	20252677	20250180	20252639
Cg3g011260.1	PB.5638.2	+	20281692	20287704	20282813	20287649
Cg3g011690.1	PB.5659.2	-	20961764	20966732	20961776	20966710
Cg3g011740.1	PB.5662.2	+	20994876	20996973	20994897	20996972
Cg3g011750.1	PB.5664.3	-	20997082	21011252	20997359	21011168
Cg3g011940.1	PB.5679.4	-	21129607	21133887	21129761	21133870
Cg3g011960.1	PB.5680.2	-	21155431	21159255	21155444	21159126
Cg3g011970.1	PB.5681.1	-	21159712	21162347	21159764	21162343
Cg3g012140.6	PB.5688.1	+	21236833	21328502	21326921	21328484
Cg3g012140.5	PB.5688.1	+	21236833	21328502	21310448	21328484
Cg3g012340.1	PB.5696.1	+	21496460	21499121	21497354	21498803
Cg3g012470.1	PB.5702.4	+	21666375	21670166	21666510	21669934
Cg3g012480.1	PB.5703.2	+	21692624	21697315	21692831	21696885
Cg3g012510.2	PB.5704.3	+	21710970	21714418	21711535	21714390
Cg3g012540.1	PB.5708.1	+	21730977	21740664	21732733	21734640
Cg3g012570.1	PB.5709.9	+	21742861	21746535	21744470	21746407
Cg3g012670.1	PB.5715.5	+	21808293	21811748	21810196	21810776
Cg3g012680.1	PB.5716.1	+	21812961	21815909	21813439	21815887
Cg3g012690.1	PB.5717.1	+	21822945	21829975	21822964	21829967
Cg3g012770.2	PB.5726.2	-	21895735	21901539	21895736	21901203
Cg3g012880.1	PB.5740.1	-	21965986	21968193	21966026	21968177
Cg3g013180.1	PB.5757.1	+	22142031	22145560	22142074	22145548
Cg3g013180.2	PB.5757.1	+	22142031	22145560	22142074	22145548
Cg3g013200.1	PB.5759.2	+	22152694	22155045	22154473	22154998
Cg3g013230.1	PB.5762.1	-	22179035	22180214	22179084	22180205
Cg3g013270.1	PB.5763.2	-	22207755	22213181	22207937	22212780
Cg3g013290.7	PB.5765.2	+	22236828	22240781	22237366	22240606
Cg3g013320.1	PB.5767.3	-	22254898	22257153	22256134	22257093
Cg3g013450.2	PB.5780.2	-	22368575	22389097	22372040	22388915
Cg3g013450.3	PB.5780.2	-	22368575	22389097	22375087	22388915
Cg3g013510.4	PB.5785.5	-	22433919	22438658	22433919	22438172
Cg3g013560.1	PB.5789.3	-	22495654	22500033	22496006	22500029
Cg3g013580.1	PB.5791.1	+	22509540	22514261	22510024	22514211
Cg3g013590.1	PB.5792.1	-	22514630	22517459	22514664	22517435
Cg3g013680.1	PB.5805.1	+	22589849	22596810	22589860	22596782
Cg3g013680.2	PB.5805.1	+	22589849	22596810	22592212	22596782
Cg3g013700.1	PB.5806.1	+	22597779	22601968	22598660	22601871
Cg3g013750.1	PB.5808.2	+	22628058	22630602	22628067	22630580
Cg3g013760.1	PB.5809.2	+	22631513	22641906	22631814	22641552
Cg3g013770.1	PB.5811.1	+	22649586	22665241	22655139	22665221
Cg3g013870.1	PB.5822.1	+	22771995	22779412	22772420	22779299
Cg3g013880.1	PB.5823.2	+	22780521	22782553	22780674	22782505
Cg3g013920.1	PB.5829.2	-	22801997	22806380	22802419	22805458
Cg3g013970.1	PB.5834.1	+	22846748	22852183	22846761	22850852
Cg3g013980.1	PB.5834.1	+	22846748	22852183	22851701	22852108
Cg3g013990.1	PB.5835.2	-	22850452	22855989	22852934	22855784
Cg3g014000.1	PB.5836.6	-	22859766	22868390	22859800	22868129
Cg3g014070.1	PB.5845.2	+	22935120	22938143	22935295	22937924
Cg3g014070.2	PB.5845.2	+	22935120	22938143	22935295	22937924
Cg3g014150.1	PB.5850.1	+	22987564	22995126	22987614	22994722
Cg3g014150.2	PB.5850.1	+	22987564	22995126	22987614	22994722
Cg3g014150.3	PB.5850.1	+	22987564	22995126	22987614	22992287
Cg3g014240.2	PB.5858.1	-	23053173	23056286	23053220	23056170
Cg3g014240.3	PB.5858.1	-	23053173	23056286	23053220	23056170
Cg3g014290.1	PB.5863.1	+	23098809	23108245	23099433	23108045
Cg3g014290.2	PB.5863.1	+	23098809	23108245	23099433	23108045
Cg3g014300.1	PB.5865.5	+	23110805	23112227	23110809	23112174
Cg3g014430.1	PB.5878.1	-	23195615	23199136	23196290	23199111
Cg3g014440.1	PB.5879.2	+	23199340	23206351	23199454	23206339
Cg3g014530.1	PB.5888.1	+	23288246	23291134	23288268	23290986
Cg3g014540.1	PB.5889.3	+	23291428	23293252	23291440	23293238
Cg3g014550.1	PB.5890.2	+	23296784	23305689	23296790	23297701
Cg3g014580.2	PB.5892.3	-	23307487	23321927	23307487	23318999
Cg3g014580.1	PB.5892.3	-	23307487	23321927	23307565	23318999
Cg3g014600.1	PB.5894.1	+	23331292	23337942	23331324	23337610
Cg3g014640.1	PB.5897.4	+	23367795	23372921	23368166	23372653
Cg3g014650.1	PB.5897.12	+	23373298	23377207	23373387	23376850
Cg3g014670.1	PB.5901.3	-	23387969	23392087	23388098	23391750
Cg3g014740.2	PB.5911.1	-	23470842	23474692	23471267	23474662
Cg3g014740.1	PB.5911.1	-	23470842	23474692	23471683	23474662
Cg3g014740.3	PB.5911.1	-	23470842	23474692	23471683	23474662
Cg3g014840.1	PB.5918.2	-	23571800	23575475	23571809	23575442
Cg3g015090.1	PB.5942.1	+	23735210	23737935	23735319	23737704
Cg3g015390.1	PB.5968.1	+	23948115	23949254	23948262	23949211
Cg3g015530.1	PB.5977.2	-	24054749	24064930	24054750	24064233
Cg3g015600.1	PB.5983.4	-	24096448	24102152	24096493	24101530
Cg3g015750.1	PB.5996.1	-	24179877	24183315	24179884	24183280
Cg3g015760.1	PB.5997.1	+	24188026	24191497	24188047	24191474
Cg3g015770.1	PB.5998.1	+	24192145	24198245	24192189	24198231
Cg3g015980.1	PB.6014.1	-	24333847	24338925	24333876	24338703
Cg3g016020.1	PB.6020.3	-	24374016	24378419	24374180	24378160
Cg3g016030.1	PB.6021.1	+	24380489	24382107	24380715	24382096
Cg3g016050.1	PB.6023.6	-	24388789	24394816	24388790	24394759
Cg3g016050.2	PB.6023.6	-	24388789	24394816	24388790	24394631
Cg3g016070.1	PB.6025.2	-	24404522	24405766	24404530	24405760
Cg3g016190.1	PB.6035.1	+	24474897	24476358	24474904	24476328
Cg3g016360.1	PB.6044.1	+	24560338	24562872	24560356	24562813
Cg3g016430.1	PB.6054.2	+	24602537	24604116	24602547	24604106
Cg3g016500.3	PB.6061.2	+	24653443	24659372	24653756	24659371
Cg3g016510.2	PB.6062.3	+	24662493	24664449	24662500	24664288
Cg3g016510.1	PB.6062.3	+	24662493	24664449	24662500	24664288
Cg3g016530.1	PB.6065.1	-	24677448	24680711	24677498	24680628
Cg3g016580.1	PB.6071.1	+	24717014	24721145	24717090	24720994
Cg3g016690.1	PB.6083.2	-	24788153	24793617	24788529	24793503
Cg3g016790.1	PB.6096.2	-	24889280	24892968	24889290	24892954
Cg3g016850.1	PB.6099.1	-	24933555	24936967	24933986	24936906
Cg3g016880.1	PB.6102.3	+	24952813	24957095	24953032	24957025
Cg3g017040.3	PB.6115.3	-	25059197	25064828	25059231	25064806
Cg3g017040.4	PB.6115.3	-	25059197	25064828	25059231	25064758
Cg3g017070.1	PB.6118.1	+	25087195	25090424	25087334	25090413
Cg3g017110.3	PB.6119.6	+	25104137	25119241	25104471	25117251
Cg3g017170.3	PB.6127.5	-	25156631	25160540	25156656	25160536
Cg3g017450.1	PB.6138.1	-	25309711	25315103	25309720	25314962
Cg3g017450.2.2	PB.6138.1	-	25309711	25315103	25309720	25314962
Cg3g017560.1	PB.6150.1	-	25398553	25401598	25399031	25401403
Cg3g017620.1	PB.6155.1	-	25431458	25432626	25431472	25432598
Cg3g017660.1	PB.6156.1	+	25453580	25456664	25453588	25456495
Cg3g017680.1	PB.6159.3	+	25462582	25465570	25462587	25465562
Cg3g017800.1	PB.6163.1	-	25523167	25525151	25523188	25524972
Cg3g017870.2	PB.6170.1	-	25582882	25585216	25582958	25585192
Cg3g017880.1	PB.6171.1	-	25586916	25591244	25587140	25591189
Cg3g018050.1	PB.6182.1	+	25672493	25673255	25672784	25673063
Cg3g018060.1	PB.6183.1	-	25673601	25676872	25673619	25676856
Cg3g018080.1	PB.6184.2	-	25681190	25683066	25681225	25683058
Cg3g018100.1	PB.6187.2	-	25697397	25701044	25697540	25700900
Cg3g018210.1	PB.6195.3	-	25778785	25784724	25778797	25784480
Cg3g018220.1	PB.6197.1	+	25792340	25795084	25792355	25795071
Cg3g018220.2	PB.6197.1	+	25792340	25795084	25792355	25795071
Cg3g018340.1	PB.6209.1	-	25910142	25912236	25910152	25912192
Cg3g018370.1	PB.6215.1	+	25957071	25960231	25957187	25960121
Cg3g018600.1	PB.6234.2	-	26129041	26134301	26129924	26134074
Cg3g018610.1	PB.6235.7	+	26137153	26142993	26137466	26142728
Cg3g018620.1	PB.6236.2	+	26143700	26146378	26143762	26146230
Cg3g018740.1	PB.6241.1	+	26210680	26215686	26210696	26215625
Cg3g018770.1	PB.6244.1	+	26229482	26232805	26229491	26232786
Cg3g018810.1	PB.6246.1	-	26249301	26252166	26249354	26252091
Cg3g018820.1	PB.6247.5	-	26252579	26255824	26252687	26255701
Cg3g018870.1	PB.6251.4	-	26287538	26290843	26288689	26289867
Cg3g018920.1	PB.6253.2	-	26319131	26322645	26319522	26322277
Cg3g018920.3	PB.6253.2	-	26319131	26322645	26319522	26322277
Cg3g018920.2	PB.6253.2	-	26319131	26322645	26319522	26322277
Cg3g018950.1	PB.6255.5	+	26337485	26340427	26337945	26340236
Cg3g019110.1	PB.6270.1	+	26426379	26429590	26426460	26429561
Cg3g019160.1	PB.6276.3	+	26455055	26458743	26455135	26458620
Cg3g019260.2	PB.6282.1	-	26511361	26514574	26511396	26514565
Cg3g019320.1	PB.6288.1	+	26548459	26550452	26548474	26550450
Cg3g019350.1	PB.6291.1	+	26574597	26577324	26574801	26577318
Cg3g019380.1	PB.6293.1	+	26587108	26590847	26587125	26590837
Cg3g019380.2	PB.6293.1	+	26587108	26590847	26587125	26590837
Cg3g019430.1	PB.6300.1	+	26640514	26642131	26640519	26642027
Cg3g019480.1	PB.6306.1	-	26655757	26659145	26657060	26657877
Cg3g020210.1	PB.6308.1	+	26722616	26724023	26722780	26723807
Cg3g020300.1	PB.6319.1	-	26784123	26787958	26784270	26787918
Cg3g020310.1	PB.6320.1	-	26788515	26790464	26788573	26790454
Cg3g020360.1	PB.6325.3	+	26830799	26835080	26830812	26835062
Cg3g020450.1	PB.6329.2	-	26873734	26883485	26873735	26883444
Cg3g020450.2.1	PB.6329.2	-	26873734	26883485	26873735	26879698
Cg3g020450.2	PB.6329.2	-	26873734	26883485	26873735	26883444
Cg3g020460.1	PB.6330.1	-	26892430	26893474	26892655	26893368
Cg3g020540.1	PB.6339.4	-	26933826	26943093	26933970	26943032
Cg3g020640.1	PB.6349.1	-	26984283	26987315	26984311	26987307
Cg3g020920.1	PB.6370.1	-	27124325	27126025	27124334	27125950
Cg3g020980.1	PB.6375.3	+	27165948	27168026	27166018	27167808
Cg3g021010.1	PB.6377.2	+	27184316	27187270	27184322	27186127
Cg3g021010.2	PB.6377.2	+	27184316	27187270	27184322	27186127
Cg3g021040.1	PB.6381.6	-	27197320	27208568	27197366	27208532
Cg3g021150.2	PB.6391.8	+	27273165	27278122	27273569	27277982
Cg3g021150.4	PB.6391.8	+	27273165	27278122	27273526	27278105
Cg3g021150.6	PB.6391.8	+	27273165	27278122	27273350	27278111
Cg3g021150.5	PB.6391.8	+	27273165	27278122	27273672	27278113
Cg3g021230.1	PB.6394.1	+	27338694	27340567	27338727	27340534
Cg3g021350.1	PB.6403.1	+	27433442	27436444	27433524	27436406
Cg3g021350.2.1	PB.6403.1	+	27433442	27436444	27433524	27436405
Cg3g021410.1	PB.6409.3	+	27468166	27470399	27468232	27469883
Cg3g021530.1	PB.6420.1	-	27548210	27553565	27548218	27550783
Cg3g021570.1	PB.6423.1	+	27567991	27569703	27567999	27569675
Cg3g021650.1	PB.6426.2	-	27590520	27593497	27590525	27593477
Cg3g021690.1	PB.6428.1	+	27624614	27630736	27624619	27630243
Cg3g021740.2	PB.6436.1	+	27672507	27678847	27672517	27678843
Cg3g021740.3	PB.6436.1	+	27672507	27678847	27672548	27678843
Cg3g021840.1	PB.6445.2	-	27740088	27748145	27740135	27748020
Cg3g021940.1	PB.6454.1	+	27816654	27821091	27816661	27821046
Cg3g022020.1	PB.6462.1	+	27867447	27873532	27867611	27873282
Cg3g022160.5	PB.6472.1	-	27965498	27968463	27965600	27967967
Cg3g022330.1	PB.6485.1	-	28072124	28075714	28072700	28075320
Cg3g022430.2	PB.6496.1	-	28123886	28128959	28126066	28128867
Cg3g022430.1	PB.6496.1	-	28123886	28128959	28123898	28128867
Cg3g022490.1	PB.6501.2	-	28150958	28154170	28150993	28154159
Cg3g022520.1	PB.6505.4	-	28177411	28187292	28177632	28187154
Cg3g022650.1	PB.6515.1	+	28260036	28263199	28260057	28263179
Cg3g022650.2	PB.6515.1	+	28260036	28263199	28260571	28263179
Cg3g022810.1	PB.6528.1	-	28340517	28345663	28340580	28345601
Cg3g022860.1	PB.6530.1	+	28367535	28369200	28367556	28369016
Cg3g022950.1	PB.6537.1	-	28418061	28418620	28418067	28418576
Cg3g023050.1	PB.6546.1	-	28461868	28466160	28461949	28466150
Cg3g023110.1	PB.6549.6	+	28505616	28506889	28505632	28506391
Cg3g023170.1	PB.6554.1	-	28540817	28545024	28540992	28541464
Cg3g023190.1	PB.6555.1	+	28561953	28565806	28561956	28565641
Cg3g023200.1	PB.6556.2	+	28574883	28576043	28575176	28575963
Cg3g023240.1	PB.6561.1	+	28594403	28595875	28594591	28595693
Cg3g023290.2	PB.6568.1	+	28629740	28632319	28630550	28632238
Cg3g023350.1	PB.6575.2	+	28670604	28676347	28670617	28675749
Cg3g023560.1	PB.6592.1	-	28799357	28804352	28800164	28802787
Cg3g023620.2	PB.6598.2	-	28840166	28844530	28841826	28844499
Cg3g023660.1	PB.6605.1	-	28896288	28897577	28896307	28897575
Cg3g023780.1	PB.6621.2	-	28969770	28976983	28969793	28976841
Cg3g023910.1	PB.6635.4	-	29081130	29083223	29081291	29083173
Cg3g024170.1	PB.6655.2	+	29236961	29239189	29237058	29239071
Cg3g024180.1	PB.6657.2	+	29244823	29247313	29244902	29247280
Cg3g024200.1	PB.6660.4	-	29264806	29269464	29264817	29269447
Cg3g024250.1	PB.6666.1	-	29310727	29318171	29310795	29318150
Cg3g024270.1	PB.6668.3	-	29326963	29330874	29327010	29330498
Cg3g024310.1	PB.6671.2	-	29351193	29353498	29351280	29353479
Cg3g024340.7	PB.6674.1	+	29370789	29377490	29370862	29377443
Cg3g024340.1	PB.6674.1	+	29370789	29377490	29370862	29377443
Cg3g024340.2.2	PB.6674.1	+	29370789	29377490	29373083	29377443
Cg3g024440.1	PB.6685.1	-	29445697	29449088	29445761	29449087
Cg3g024500.1	PB.6691.3	-	29488253	29490461	29488388	29490390
Cg3g024520.1	PB.6692.2	-	29494484	29496178	29494865	29495870
Cg3g024660.1	PB.6705.1	+	29568117	29574197	29568263	29574022
Cg3g024660.3	PB.6705.1	+	29568117	29574197	29568263	29572784
Cg3g024690.1	PB.6708.1	-	29584338	29585534	29584338	29585522
Cg3g024700.1	PB.6709.2	+	29593924	29599271	29593993	29599148
Cg3g024710.1	PB.6710.3	+	29602550	29603954	29602560	29603942
Cg3g024840.1	PB.6724.5	-	29652403	29689814	29684952	29689798
Cg3g024820.1	PB.6724.18	-	29672750	29676223	29672911	29675541
Cg3g024960.1	PB.6728.1	-	29748300	29752040	29748315	29751944
Cg3g024960.2	PB.6728.1	-	29748300	29752040	29748315	29751944
Cg3g024980.1	PB.6730.1	+	29763875	29765513	29763956	29765414
Cg3g025010.1	PB.6733.2	-	29786955	29791641	29787082	29791625
Cg3g025030.1	PB.6736.1	-	29806139	29808667	29806333	29808652
Cg3g025190.1	PB.6747.1	-	29876190	29879101	29876262	29879093
Cg3g025230.1	PB.6752.2	+	29903049	29906073	29903103	29905874
Cg3g025240.1	PB.6754.1	-	29906017	29909227	29906320	29909205
Cg3g025240.2	PB.6754.1	-	29906017	29909227	29906268	29909205
Cg3g025280.1	PB.6763.3	-	29944744	29960468	29944746	29960395
Cg3g025280.3	PB.6763.3	-	29944744	29960468	29944746	29960043
Cg3g025280.2	PB.6763.3	-	29944744	29960468	29944746	29960395
Cg3g025340.1	PB.6767.1	+	30003065	30004546	30003204	30004371
Cg3g025380.1	PB.6772.1	-	30023847	30032883	30023884	30032845
Cg3g025400.1	PB.6773.2	+	30040021	30046956	30040044	30046926
Cg3g025400.2	PB.6773.2	+	30040021	30046956	30040044	30045427
Cg3g025410.1	PB.6774.6	-	30047999	30050238	30048037	30050233
Cg3g025410.3	PB.6774.6	-	30047999	30050238	30048037	30050233
Cg3g025410.5	PB.6774.6	-	30047999	30050238	30048037	30050233
Cg3g025430.1	PB.6776.1	+	30053205	30057085	30053210	30056908
Cg3g025470.1	PB.6780.7	-	30065817	30068992	30066175	30068358
Cg3g025540.1	PB.6787.1	+	30101768	30106786	30101976	30106731
Cg3g025560.1	PB.6789.1	+	30112072	30113932	30112115	30113778
Cg3g025570.1	PB.6790.12	-	30113957	30118182	30114071	30118173
Cg3g025670.1	PB.6800.1	+	30171987	30173967	30172001	30173797
Cg3g025690.1	PB.6802.1	-	30177500	30180610	30177839	30178477
Cg3g025720.2.1	PB.6804.1	+	30189514	30192224	30190382	30192184
Cg3g025730.1	PB.6806.2	-	30193357	30198383	30193374	30198089
Cg3g025750.1	PB.6810.2	-	30202470	30204801	30202581	30204730
Cg3g025750.2	PB.6810.2	-	30202470	30204801	30203091	30204730
Cg3g025800.1	PB.6812.2	+	30228032	30231654	30228103	30231619
Cg3g025940.3	PB.6828.6	+	30320962	30326699	30321359	30326699
Cg3g025940.6	PB.6828.6	+	30320962	30326699	30321359	30326699
Cg3g026040.1	PB.6833.1	-	30369790	30388092	30385747	30387875
Cg3g026110.2	PB.6840.2	-	30436099	30448832	30437008	30448798
Cg4g000040.1	PB.6852.1	-	536225	538338	536230	538331
Cg4g000050.1	PB.6853.1	+	544561	547337	544599	547280
Cg4g000150.6	PB.6862.3	-	616409	619465	616416	618389
Cg4g000200.1	PB.6866.1	+	641453	644617	641547	644371
Cg4g000250.1	PB.6871.1	+	679743	681868	679837	681787
Cg4g000270.1	PB.6874.9	-	691404	700182	691505	700170
Cg4g000330.1	PB.6877.2	+	749686	751093	749699	751009
Cg4g000330.2	PB.6877.2	+	749686	751093	749699	751009
Cg4g000350.1	PB.6880.3	+	765208	771170	766485	771153
Cg4g000380.1	PB.6883.1	-	781664	783723	781782	783692
Cg4g000540.1	PB.6898.1	+	910397	913186	910402	913183
Cg4g000560.1	PB.6900.2	-	915067	918859	915135	918848
Cg4g000560.2	PB.6900.2	-	915067	918859	915132	918850
Cg4g000560.5	PB.6900.2	-	915067	918859	915135	918848
Cg4g000560.4	PB.6900.2	-	915067	918859	915132	918483
Cg4g000610.1	PB.6903.2	-	942188	946620	942686	946506
Cg4g000670.2	PB.6908.1	-	976928	978365	977049	978225
Cg4g000800.1	PB.6917.1	-	1059486	1063430	1059490	1063329
Cg4g000960.1	PB.6927.1	-	1252196	1258381	1252857	1258316
Cg4g001130.1	PB.6942.1	+	1372174	1374119	1372200	1374075
Cg4g001180.1	PB.6945.4	+	1398798	1401152	1398881	1400448
Cg4g001280.1	PB.6954.1	+	1465122	1470000	1465410	1469576
Cg4g001300.4	PB.6955.1	+	1473861	1478711	1474551	1478670
Cg4g001300.2	PB.6955.1	+	1473861	1478711	1473981	1478672
Cg4g001300.3	PB.6955.1	+	1473861	1478711	1473960	1478685
Cg4g001380.1	PB.6962.1	+	1504206	1508318	1504337	1508307
Cg4g001500.1	PB.6973.1	-	1592476	1600181	1592520	1600147
Cg4g001520.1	PB.6975.2	-	1633958	1642414	1634012	1642282
Cg4g001600.2.1	PB.6983.2	+	1686328	1704569	1686402	1701242
Cg4g001620.1	PB.6985.1	-	1710700	1715459	1710720	1715238
Cg4g001620.2	PB.6985.1	-	1710700	1715459	1711476	1715238
Cg4g001660.1	PB.6989.2	+	1739633	1742190	1739642	1742172
Cg4g001690.1	PB.6994.2	-	1758172	1759160	1758219	1759136
Cg4g001740.2	PB.6999.3	-	1894362	1898036	1894371	1897499
Cg4g001740.1	PB.6999.3	-	1894362	1898036	1894371	1898026
Cg4g001790.1	PB.7006.1	+	1959806	1964177	1959842	1963872
Cg4g001890.1	PB.7014.1	-	2000658	2049360	2047778	2049286
Cg4g001840.1	PB.7014.2	-	2004917	2007095	2004923	2006890
Cg4g002030.1	PB.7024.1	+	2132749	2138227	2132962	2138219
Cg4g002080.1	PB.7028.6	+	2166948	2170325	2168095	2170092
Cg4g002090.1	PB.7029.1	-	2170950	2173294	2170963	2173269
Cg4g002130.1	PB.7032.12	+	2196423	2199481	2196438	2199469
Cg4g002140.9	PB.7035.1	-	2201683	2205263	2201688	2204463
Cg4g002160.2	PB.7037.1	-	2208286	2210986	2208691	2210945
Cg4g002180.1	PB.7039.1	+	2220987	2222262	2221065	2222013
Cg4g002190.1	PB.7040.2	+	2224463	2231746	2224700	2231345
Cg4g002230.1	PB.7046.1	+	2256605	2258632	2256608	2258561
Cg4g002260.1	PB.7049.2	+	2276685	2279852	2276703	2279573
Cg4g002300.1	PB.7054.1	-	2310766	2314178	2310985	2311647
Cg4g002370.1	PB.7058.1	-	2357402	2360040	2358679	2360032
Cg4g002540.1	PB.7062.1	-	2429563	2432975	2429680	2432865
Cg4g002560.1	PB.7063.5	+	2441738	2448557	2441788	2446882
Cg4g002600.1	PB.7067.34	-	2473369	2480617	2473618	2480454
Cg4g002640.1	PB.7069.1	-	2491052	2495375	2492141	2495125
Cg4g002700.1	PB.7072.1	+	2529404	2536321	2529521	2535582
Cg4g002710.2	PB.7073.1	-	2536361	2540668	2536367	2540660
Cg4g002750.1	PB.7075.2	+	2563567	2566544	2563596	2566503
Cg4g002760.1	PB.7076.3	+	2566886	2570404	2566892	2570397
Cg4g002880.1	PB.7083.1	-	2655171	2660500	2655175	2660476
Cg4g002920.2	PB.7087.1	+	2675698	2677784	2675715	2677780
Cg4g002940.1	PB.7089.1	+	2686542	2688918	2686549	2688910
Cg4g003080.1	PB.7094.1	+	2897422	2899710	2897644	2899470
Cg4g003170.2	PB.7099.2	-	2944104	2949514	2944126	2949480
Cg4g003200.1	PB.7101.1	+	2968022	2973973	2968093	2973619
Cg4g003280.1	PB.7109.1	-	3021253	3025298	3021951	3025192
Cg4g003470.3	PB.7122.2	-	3174028	3185049	3174655	3184995
Cg4g003540.1	PB.7130.1	+	3248057	3254964	3248178	3254952
Cg4g003660.1	PB.7135.2	-	3320138	3322715	3320147	3322691
Cg4g003710.1	PB.7139.2	+	3352546	3359113	3353523	3359014
Cg4g003850.1	PB.7154.2	-	3434458	3437515	3434516	3437473
Cg4g003960.1	PB.7160.20	+	3502258	3509820	3502400	3509052
Cg4g003970.1	PB.7161.1	+	3511608	3513997	3511782	3513889
Cg4g003980.1	PB.7162.1	-	3513870	3517916	3513908	3517890
Cg4g004560.1	PB.7196.2	-	4038029	4043095	4038039	4043090
Cg4g004560.3	PB.7196.2	-	4038029	4043095	4038039	4043090
Cg4g004560.2	PB.7196.2	-	4038029	4043095	4038039	4043090
Cg4g004560.6	PB.7196.2	-	4038029	4043095	4038039	4043090
Cg4g004600.1	PB.7199.2	-	4061863	4064279	4061888	4064257
Cg4g004660.1	PB.7203.13	+	4099807	4101911	4099817	4101613
Cg4g004690.1	PB.7207.1	+	4131790	4134048	4131839	4133677
Cg4g004700.1	PB.7208.3	+	4138594	4143887	4138816	4143767
Cg4g004940.1	PB.7223.3	+	4442558	4447735	4442964	4447382
Cg4g005000.1	PB.7229.1	+	4513906	4517178	4514548	4517088
Cg4g005030.1	PB.7230.2	-	4586788	4594346	4586815	4594339
Cg4g005590.1	PB.7247.1	+	5485778	5487487	5485789	5487195
Cg4g005660.1	PB.7254.6	-	5630342	5642802	5630416	5642627
Cg4g005700.2	PB.7258.2	-	5662435	5667314	5662600	5667243
Cg4g005700.1	PB.7258.2	-	5662435	5667314	5662600	5667243
Cg4g005780.1	PB.7263.2	-	5782943	5791732	5783284	5784541
Cg4g005850.1	PB.7265.2	+	5881900	5885190	5882637	5885145
Cg4g005870.1	PB.7266.1	-	5889918	5897586	5889970	5897557
Cg4g005890.1	PB.7267.3	+	5904271	5908497	5906945	5908458
Cg4g005990.1	PB.7272.3	+	6138561	6144848	6139812	6143968
Cg4g005980.1	PB.7272.3	+	6138561	6144848	6138643	6139391
Cg4g006210.1	PB.7289.2	-	6426355	6431322	6426776	6430343
Cg4g006460.1	PB.7314.5	-	7044641	7050869	7044645	7050659
Cg4g006490.1	PB.7317.1	-	7071011	7075426	7071125	7074885
Cg4g006590.1	PB.7322.1	+	7132852	7147017	7143241	7146709
Cg4g006670.1	PB.7330.5	-	7246712	7253840	7246757	7253719
Cg4g006680.1	PB.7332.1	+	7263982	7265927	7264893	7265787
Cg4g006690.1	PB.7333.1	-	7270405	7272356	7270603	7272336
Cg4g006720.1	PB.7335.1	-	7295678	7296913	7295892	7296883
Cg4g006740.1	PB.7336.7	-	7326541	7329175	7326804	7329025
Cg4g006800.1	PB.7344.6	+	7371672	7374365	7371686	7374363
Cg4g006810.2	PB.7345.3	-	7374530	7378761	7375624	7378584
Cg4g006890.1	PB.7356.11	-	7438481	7442056	7438596	7442053
Cg4g006940.1	PB.7360.1	+	7475494	7477062	7475510	7477025
Cg4g007130.8	PB.7381.1	+	7610973	7614600	7611665	7614567
Cg4g007130.7	PB.7381.1	+	7610973	7614600	7611665	7614567
Cg4g007140.1	PB.7382.2	-	7617844	7625276	7618095	7625255
Cg4g007170.1	PB.7384.1	+	7641412	7646168	7643482	7645952
Cg4g007280.1	PB.7394.3	-	7728633	7732309	7728765	7732272
Cg4g007290.1	PB.7395.2	+	7745986	7746995	7746031	7746761
Cg4g007330.2	PB.7399.2	+	7776464	7777644	7776493	7777565
Cg4g007330.1	PB.7399.2	+	7776464	7777644	7776493	7777565
Cg4g007440.1	PB.7409.1	-	7863603	7865991	7863614	7865986
Cg4g007520.1	PB.7417.1	-	7908152	7913196	7908155	7913196
Cg4g007780.6	PB.7435.1	+	8098613	8103667	8098855	8103073
Cg4g008000.1	PB.7456.1	-	8277769	8280368	8277817	8280320
Cg4g008060.1	PB.7461.3	-	8311035	8314341	8311143	8314333
Cg4g008090.1	PB.7464.1	+	8339389	8347658	8339555	8347571
Cg4g008120.1	PB.7467.8	-	8355001	8364016	8362002	8363995
Cg4g008110.1	PB.7467.8	-	8355001	8364016	8358396	8359304
Cg4g008130.1	PB.7469.2	+	8383458	8386696	8383478	8386671
Cg4g008140.2	PB.7472.2	-	8387950	8391760	8387987	8391038
Cg4g008140.1	PB.7472.2	-	8387950	8391760	8387988	8391662
Cg4g008160.1	PB.7474.1	-	8397572	8402434	8398238	8401321
Cg4g008220.1	PB.7478.2	-	8471208	8474064	8471454	8474028
Cg4g008250.1	PB.7484.1	-	8504930	8513121	8505243	8513035
Cg4g008280.1	PB.7488.1	-	8522990	8527199	8525412	8526926
Cg4g008330.1	PB.7494.3	-	8588377	8595919	8588381	8595891
Cg4g008410.1	PB.7501.4	-	8666594	8672640	8666745	8670892
Cg4g008540.6	PB.7513.2	-	8817553	8823357	8817557	8820207
Cg4g008540.3	PB.7513.2	-	8817553	8823357	8817557	8820207
Cg4g008570.1	PB.7514.1	-	8836466	8839460	8836590	8839414
Cg4g008720.1	PB.7525.1	+	9276171	9280191	9276326	9280165
Cg4g009170.1	PB.7545.1	+	10611500	10614750	10611522	10614660
Cg4g009190.1	PB.7547.1	-	10630710	10636505	10630826	10636378
Cg4g009220.7	PB.7551.2	+	10667968	10672677	10668188	10672631
Cg4g009220.1	PB.7551.2	+	10667968	10672677	10668188	10672631
Cg4g009220.8	PB.7551.2	+	10667968	10672677	10668188	10672631
Cg4g009220.4	PB.7551.2	+	10667968	10672677	10668188	10672631
Cg4g009220.3	PB.7551.2	+	10667968	10672677	10668188	10672631
Cg4g009230.1	PB.7552.3	+	10677410	10681469	10677419	10681198
Cg4g009690.1	PB.7571.3	-	11240340	11245480	11240540	11244738
Cg4g009710.1	PB.7572.19	+	11261535	11267815	11264774	11267535
Cg4g009730.4	PB.7572.28	+	11270936	11277517	11270982	11277504
Cg4g009730.1	PB.7572.28	+	11270936	11277517	11270982	11277504
Cg4g009730.3	PB.7572.28	+	11270936	11277517	11270982	11277504
Cg4g009800.1	PB.7580.2	+	11355754	11360394	11355790	11360391
Cg4g009820.1	PB.7582.1	-	11371721	11375426	11372060	11375298
Cg4g009840.1	PB.7584.5	-	11391086	11397586	11391218	11396938
Cg4g009960.1	PB.7597.1	+	11621579	11622993	11621762	11622944
Cg4g010280.1	PB.7613.1	+	12045217	12048890	12045220	12048839
Cg4g010460.1	PB.7629.1	-	12292894	12295487	12293361	12294400
Cg4g010580.1	PB.7634.1	+	12613805	12615708	12614174	12615588
Cg4g010670.1	PB.7641.10	-	12835356	12839515	12835588	12839421
Cg4g010730.1	PB.7644.5	+	12914408	12919711	12918726	12919538
Cg4g010770.1	PB.7649.1	+	13005964	13007726	13006412	13007423
Cg4g010810.1	PB.7653.3	-	13030575	13034084	13030796	13033199
Cg4g010860.1	PB.7656.3	-	13185644	13188458	13186745	13188209
Cg4g010990.1	PB.7659.1	+	13606734	13613532	13606926	13613175
Cg4g011110.1	PB.7664.4	-	13732167	13734854	13732355	13734221
Cg4g011140.1	PB.7668.1	-	13769032	13775781	13769127	13775770
Cg4g011160.1	PB.7670.2	-	13784229	13788166	13784311	13788089
Cg4g011480.1	PB.7689.2	-	14401991	14407578	14402041	14407574
Cg4g011560.4	PB.7693.1	+	14644344	14660429	14644397	14650878
Cg4g011570.1	PB.7694.7	+	14665320	14672436	14665329	14672404
Cg4g011570.4	PB.7694.7	+	14665320	14672436	14665329	14671704
Cg4g011570.2	PB.7694.7	+	14665320	14672436	14665329	14671704
Cg4g011570.3	PB.7694.7	+	14665320	14672436	14665329	14672404
Cg4g011660.1	PB.7699.1	-	14859280	14861608	14859428	14861280
Cg4g011850.1	PB.7713.8	-	15489840	15499721	15492614	15499718
Cg4g011850.2	PB.7713.8	-	15489840	15499721	15492614	15499718
Cg4g011930.1	PB.7721.8	-	15601746	15641618	15601759	15641565
Cg4g011960.2.1	PB.7725.3	+	15767559	15774484	15767599	15772145
Cg4g011980.1	PB.7727.1	+	15786809	15789951	15786822	15789949
Cg4g012100.3	PB.7732.1	-	16298011	16369225	16364371	16369221
Cg4g012100.1	PB.7732.1	-	16298011	16369225	16364388	16369221
Cg4g012140.3	PB.7734.1	+	16384817	16388327	16384827	16388259
Cg4g012160.3	PB.7736.1	+	16441057	16444207	16441062	16444176
Cg4g012190.2	PB.7742.3	-	16559549	16563495	16559921	16563483
Cg4g012200.3.3	PB.7743.1	+	16564558	16567896	16564572	16567894
Cg4g012200.1	PB.7743.1	+	16564558	16567896	16564572	16567894
Cg4g012310.1	PB.7756.1	+	16675026	16681021	16675081	16677956
Cg4g012350.1	PB.7757.1	+	16707583	16713322	16707624	16713216
Cg4g012370.2	PB.7760.6	+	16722745	16728326	16724424	16728224
Cg4g012480.1	PB.7766.1	-	16807768	16817384	16807792	16817371
Cg4g012550.1	PB.7770.1	+	16849974	16852398	16849977	16852380
Cg4g012550.2	PB.7770.1	+	16849974	16852398	16849977	16851792
Cg4g012590.1	PB.7771.3	-	16864110	16869724	16864183	16869642
Cg4g012640.1	PB.7773.4	-	16902081	16905876	16902082	16905869
Cg4g012650.1	PB.7774.1	+	16906145	16906968	16906220	16906732
Cg4g012680.1	PB.7776.1	+	16911212	16912029	16911282	16911805
Cg4g012710.1	PB.7779.1	+	16923476	16925653	16923530	16925614
Cg4g012830.1	PB.7788.4	+	17014051	17018837	17014059	17018564
Cg4g012910.1	PB.7795.3	+	17052862	17057504	17052994	17056436
Cg4g012920.1	PB.7795.3	+	17052862	17057504	17056977	17057426
Cg4g012930.1	PB.7796.2	-	17057651	17060438	17057660	17060427
Cg4g013050.1	PB.7806.3	+	17150056	17153887	17150056	17153764
Cg4g013180.1	PB.7817.2	-	17211616	17213153	17211665	17213144
Cg4g013210.1	PB.7819.15	+	17227354	17229241	17227620	17229073
Cg4g013270.3	PB.7822.1	+	17258053	17262361	17258076	17262325
Cg4g013270.4	PB.7822.1	+	17258053	17262361	17258076	17262325
Cg4g013330.2	PB.7827.5	-	17319998	17327820	17322270	17327809
Cg4g013430.1	PB.7829.1	-	17411538	17413614	17411927	17413607
Cg4g013670.1	PB.7846.2	-	17624283	17625789	17624311	17625761
Cg4g013750.1	PB.7854.1	-	17667500	17675404	17673747	17675280
Cg4g013960.1	PB.7872.1	+	17820007	17824431	17820012	17824351
Cg4g014090.1	PB.7883.1	-	17902375	17905502	17902476	17905067
Cg4g014140.1	PB.7885.6	-	17925488	17928198	17925790	17927902
Cg4g014160.1	PB.7887.1	+	17938446	17943018	17938467	17943009
Cg4g014220.1	PB.7892.1	+	17981317	17983843	17981338	17983813
Cg4g014240.1	PB.7894.1	+	17994427	17998097	17994473	17997854
Cg4g014260.1	PB.7896.2	-	18003512	18011276	18003531	18010662
Cg4g014290.1	PB.7900.1	+	18133364	18135942	18133465	18135863
Cg4g014330.1	PB.7901.1	-	18382595	18385976	18382688	18385942
Cg4g014450.1	PB.7910.2	+	18561254	18564396	18561370	18564262
Cg4g014770.1	PB.7922.1	+	19035613	19047997	19035626	19047963
Cg4g014850.1	PB.7926.3	-	19163692	19173628	19164015	19173334
Cg4g014960.1	PB.7929.2	+	19431493	19437882	19431508	19437585
Cg4g015010.1	PB.7935.37	-	19467973	19474993	19470349	19472365
Cg4g015030.1	PB.7936.1	+	19490584	19494493	19490594	19494429
Cg4g015080.1	PB.7941.1	-	19530353	19532854	19530437	19532848
Cg4g015090.1	PB.7942.1	-	19591570	19594186	19591659	19594175
Cg4g015120.1	PB.7946.1	+	19620877	19622471	19621044	19622326
Cg4g015440.1	PB.7959.1	-	20213164	20214778	20213314	20214731
Cg4g015540.1	PB.7962.1	-	20290201	20294643	20290209	20294636
Cg4g016100.1	PB.7985.1	+	21335017	21336604	21335158	21336236
Cg4g016120.1	PB.7987.7	+	21479297	21493777	21484382	21493754
Cg4g016320.1	PB.7994.5	+	22023879	22025499	22023919	22025184
Cg4g016660.1	PB.8007.1	-	22713992	22715155	22714409	22715149
Cg4g016690.1	PB.8009.2	+	22766089	22780742	22766695	22780349
Cg4g016820.1	PB.8018.1	+	23000058	23012861	23001201	23003094
Cg4g016940.1	PB.8022.1	+	23151154	23153972	23151850	23153950
Cg4g017030.1	PB.8024.3	+	23212603	23218471	23212612	23218471
Cg4g017030.2	PB.8024.3	+	23212603	23218471	23212612	23218471
Cg4g017030.2.1	PB.8024.3	+	23212603	23218471	23214137	23218471
Cg4g017100.1	PB.8030.2	+	23255068	23260261	23255892	23260046
Cg4g017250.1	PB.8043.3	+	23374314	23378733	23375684	23378630
Cg4g017320.1	PB.8046.1	-	23408900	23415807	23408901	23413638
Cg4g017340.2	PB.8049.2	-	23435952	23440418	23436144	23440341
Cg4g017340.5	PB.8049.2	-	23435952	23440418	23436144	23438076
Cg4g017510.1	PB.8065.3	-	23544390	23548265	23544719	23548100
Cg4g017540.1	PB.8069.1	+	23575042	23577347	23575175	23577146
Cg4g017570.1	PB.8072.1	+	23597334	23599074	23597442	23598757
Cg4g017660.1	PB.8082.1	-	23652549	23656525	23652562	23656160
Cg4g017690.1	PB.8085.1	-	23672094	23675801	23672245	23675660
Cg4g017760.1	PB.8086.8	+	23717334	23723343	23717341	23723321
Cg4g017790.1	PB.8092.2	+	23746515	23752832	23746522	23752714
Cg4g017990.1	PB.8105.1	-	23874879	23880421	23875158	23877541
Cg4g018000.1	PB.8106.1	+	23882888	23884768	23883447	23884732
Cg4g018020.1	PB.8107.1	-	23892728	23894892	23892885	23894853
Cg4g018040.1	PB.8109.2	+	23909447	23921627	23909601	23921565
Cg4g018070.1	PB.8114.2	+	23943541	23951355	23944445	23951286
Cg4g018100.2	PB.8118.2	+	23974744	23979879	23975800	23979866
Cg4g018380.1	PB.8138.2	+	24163854	24168489	24163955	24168441
Cg4g018430.1	PB.8145.1	-	24211586	24214398	24211588	24214397
Cg4g018640.3	PB.8163.4	+	24363110	24368211	24363125	24367763
Cg4g018640.8	PB.8163.4	+	24363110	24368211	24363125	24366949
Cg4g018640.6.2	PB.8163.4	+	24363110	24368211	24363370	24367715
Cg4g018830.1	PB.8181.1	-	24509557	24511241	24509854	24511123
Cg4g018880.1	PB.8184.2	+	24543881	24547004	24544846	24546775
Cg4g018960.1	PB.8189.1	-	24604491	24609101	24604818	24609049
Cg4g019230.1	PB.8200.3	+	24719786	24721606	24720339	24721429
Cg4g019250.1	PB.8202.1	+	24727473	24734641	24727588	24734639
Cg4g019590.1	PB.8233.1	-	24970299	24977686	24970386	24977564
Cg4g019600.4	PB.8234.2	+	24992072	24997481	24992304	24997458
Cg4g019600.3	PB.8234.2	+	24992072	24997481	24992086	24997458
Cg4g019600.7	PB.8234.2	+	24992072	24997481	24992304	24997458
Cg4g019620.1	PB.8237.3	+	25011338	25014873	25011722	25013352
Cg4g019830.2	PB.8252.1	-	25139200	25142343	25139241	25142343
Cg4g019950.1	PB.8255.1	-	25177982	25182824	25178021	25182789
Cg4g020060.2.1	PB.8266.3	+	25239109	25242078	25240636	25242068
Cg4g020080.1	PB.8267.4	-	25246150	25259762	25246165	25259731
Cg4g020080.2	PB.8267.4	-	25246150	25259762	25246165	25259731
Cg4g020100.1	PB.8268.1	+	25269568	25275800	25270332	25275707
Cg4g020150.1	PB.8271.1	+	25287459	25293151	25287642	25293138
Cg4g020240.1	PB.8278.1	+	25369621	25373764	25369646	25373760
Cg4g020240.2	PB.8278.1	+	25369621	25373764	25369646	25373760
Cg4g020490.1	PB.8281.8	-	25557506	25566540	25557520	25566250
Cg4g020570.1	PB.8287.1	-	25605507	25613176	25605560	25612864
Cg4g020610.5	PB.8291.1	-	25634931	25639972	25635033	25639958
Cg4g020610.15	PB.8291.1	-	25634931	25639972	25636411	25638096
Cg4g020710.1	PB.8299.1	+	25712497	25722632	25712520	25722621
Cg4g020710.4	PB.8299.1	+	25712497	25722632	25712520	25722621
Cg4g020850.1	PB.8317.17	-	25799370	25819627	25799396	25812696
Cg4g020850.8	PB.8317.17	-	25799370	25819627	25801250	25811840
Cg4g020850.6	PB.8317.17	-	25799370	25819627	25801250	25812696
Cg4g021000.1	PB.8319.50	+	25921947	25926594	25922046	25926407
Cg4g021010.1	PB.8319.74	+	25927623	25930205	25927663	25929887
Cg4g021020.6	PB.8324.10	-	25930421	25941954	25931611	25941933
Cg4g021080.3	PB.8330.1	-	25963125	25965382	25963139	25965379
Cg4g021080.2	PB.8330.1	-	25963125	25965382	25963139	25964475
Cg4g021220.1	PB.8346.2	+	26073129	26078976	26073303	26078920
Cg4g021320.2	PB.8351.1	-	26134238	26139838	26134238	26139731
Cg4g021430.1	PB.8361.1	-	26216308	26219533	26216343	26219520
Cg4g021430.2	PB.8361.1	-	26216308	26219533	26216343	26219520
Cg4g021470.1	PB.8363.1	-	26232106	26243770	26232301	26243239
Cg4g021470.4.1	PB.8363.1	-	26232106	26243770	26232301	26238997
Cg4g021470.2	PB.8363.1	-	26232106	26243770	26232301	26243239
Cg4g021500.1	PB.8366.1	-	26266034	26269005	26266039	26268839
Cg4g021510.1	PB.8367.1	+	26279531	26281824	26279555	26281817
Cg4g021630.2	PB.8375.1	+	26379641	26385140	26379701	26385138
Cg4g021700.1	PB.8379.1	-	26410598	26414056	26410819	26413947
Cg4g021730.1	PB.8382.3	-	26430173	26435166	26430321	26435141
Cg4g021790.2	PB.8385.9	+	26494281	26499927	26494336	26499927
Cg4g021790.3	PB.8385.9	+	26494281	26499927	26494336	26499927
Cg4g021790.1	PB.8385.9	+	26494281	26499927	26494336	26499927
Cg4g021810.1	PB.8389.1	+	26509466	26510447	26509576	26510389
Cg4g021990.1	PB.8402.1	+	26594682	26598901	26594756	26598879
Cg4g022120.1	PB.8406.1	-	26670103	26671600	26670107	26671500
Cg4g022240.1	PB.8413.1	-	26750371	26758388	26750872	26758368
Cg4g022240.2	PB.8413.1	-	26750371	26758388	26750872	26758368
Cg4g022490.1	PB.8427.3	+	26928231	26932093	26928323	26932046
Cg4g022510.1	PB.8432.1	-	26941862	26945266	26941983	26945099
Cg4g022530.1	PB.8434.1	+	26968666	26972958	26968683	26972958
Cg4g022680.1	PB.8446.5	-	27067896	27074233	27067937	27074120
Cg4g022720.1	PB.8449.2	-	27103118	27104296	27103176	27104288
Cg4g022940.1	PB.8457.1	+	27422196	27427431	27422197	27427387
Cg4g023410.1	PB.8485.3	-	28252579	28255794	28254137	28255478
Cg4g023400.1	PB.8485.3	-	28252579	28255794	28252697	28253477
Cg4g023480.1	PB.8490.3	+	28284001	28284576	28284092	28284458
Cg4g023490.1	PB.8491.4	+	28290201	28328636	28290356	28292727
Cg4g023510.1	PB.8491.7	+	28298152	28301479	28298219	28301419
Cg4g023530.2	PB.8491.18	+	28317618	28321184	28317636	28321140
Cg4g023530.1	PB.8491.18	+	28317618	28321184	28317636	28321140
Cg4g023560.1	PB.8495.3	-	28331449	28333194	28331576	28333170
Cg4g023590.1	PB.8496.1	-	28338673	28342744	28338926	28342385
Cg4g023600.1	PB.8498.8	-	28345887	28350660	28346203	28350140
Cg4g023630.1	PB.8505.2	+	28376457	28378754	28376588	28378672
Cg4g023780.1	PB.8516.2	+	28477043	28479932	28477071	28479841
Cg4g023790.1	PB.8517.1	+	28481846	28485239	28481863	28485236
Cg4g023820.1	PB.8519.9	-	28491393	28497180	28491602	28496529
Cg4g023830.1	PB.8520.3	-	28507286	28513323	28507816	28513277
Cg4g023840.1	PB.8521.2	-	28514802	28516408	28514835	28516388
Cg4g023870.1	PB.8522.1	+	28521996	28525539	28524893	28525446
Cg4g023910.2	PB.8526.1	-	28555011	28557740	28555408	28557568
Cg4g023910.1	PB.8526.1	-	28555011	28557740	28555408	28557568
Cg4g024040.1	PB.8539.2	-	28633947	28634744	28634395	28634733
Cg4g024100.1	PB.8544.8	+	28672521	28678456	28672528	28677601
Cg4g024130.1	PB.8547.3	-	28688881	28693466	28689102	28693324
Cg4g024190.1	PB.8549.1	+	28726836	28730042	28726853	28729787
Cg4g024190.2	PB.8549.1	+	28726836	28730042	28726969	28729787
Cg4g024220.1	PB.8553.1	-	28744287	28748303	28744349	28748226
Cg4g024230.1	PB.8554.2	-	28752135	28755809	28752154	28755804
Cg4g024240.1	PB.8555.1	-	28757413	28762463	28757431	28762448
Cg4g024260.1	PB.8558.4	+	28767688	28771369	28767693	28771355
Cg4g024260.3.1	PB.8558.4	+	28767688	28771369	28767693	28771355
Cg4g024260.2	PB.8558.4	+	28767688	28771369	28767693	28771355
Cg4g024460.1	PB.8573.3	-	28873775	28886764	28883243	28886314
Cg4g024490.1	PB.8576.1	+	28900990	28904274	28901017	28904235
Cg4g024520.1	PB.8579.1	+	28914995	28918775	28915091	28918735
Cg4g024520.2	PB.8579.1	+	28914995	28918775	28915091	28918735
Cg4g024560.1	PB.8582.2	-	28939123	28942940	28940280	28942927
Cg4g024690.1	PB.8589.3	-	29035431	29041063	29035553	29040997
Cg4g024840.1	PB.8603.2	+	29146588	29147920	29146623	29147908
Cg4g024870.1	PB.8605.1	+	29162413	29168178	29162918	29168137
Cg4g024920.1	PB.8607.36	-	29201758	29203414	29201832	29203410
Cg4g024860.1	PB.8607.22	-	29151530	29155812	29151574	29155777
Cg4g024910.1	PB.8607.35	-	29194864	29196823	29194872	29196635
Cg4g024950.1	PB.8609.1	+	29235025	29238876	29235030	29238840
Cg4g024950.2	PB.8609.1	+	29235025	29238876	29235030	29238840
Cg5g000070.1	PB.8622.1	-	81781	95311	81784	95295
Cg5g000290.1	PB.8650.1	-	239091	246253	239159	246236
Cg5g000300.1	PB.8652.2	-	247186	254876	247203	254864
Cg5g000300.3.1	PB.8652.2	-	247186	254876	247203	254864
Cg5g000300.5	PB.8652.2	-	247186	254876	247203	254864
Cg5g000300.7	PB.8652.2	-	247186	254876	249611	254864
Cg5g000370.1	PB.8656.4	-	324412	327010	324452	326987
Cg5g000400.1	PB.8659.2	-	344561	347159	344616	347091
Cg5g000520.1	PB.8666.1	+	446618	448788	446630	448765
Cg5g000590.1	PB.8672.2	-	506148	509385	506211	509369
Cg5g000610.9	PB.8673.2	+	519174	525319	519178	525317
Cg5g000610.1	PB.8673.2	+	519174	525319	519178	525317
Cg5g000610.5	PB.8673.2	+	519174	525319	519178	525317
Cg5g000610.2	PB.8673.2	+	519174	525319	519178	525317
Cg5g000670.1	PB.8679.1	+	545517	546397	545544	546304
Cg5g000690.1	PB.8682.2	-	552258	556438	552371	556062
Cg5g000810.1	PB.8695.2	-	625351	629163	625359	629148
Cg5g000820.1	PB.8696.1	-	631226	633836	631536	633714
Cg5g000870.1	PB.8699.1	-	652271	657901	652306	657889
Cg5g000870.2	PB.8699.1	-	652271	657901	654619	657889
Cg5g000910.1	PB.8704.1	-	680319	683999	682950	683996
Cg5g000930.1	PB.8706.2	+	693086	696968	693094	696841
Cg5g000970.1	PB.8709.2	-	730118	733222	730138	733220
Cg5g000990.1	PB.8710.1	-	737114	739263	737431	739223
Cg5g001060.2	PB.8715.2	-	778654	782248	778691	781643
Cg5g001080.1	PB.8716.10	+	786017	787982	786688	787698
Cg5g001070.1	PB.8716.10	+	786017	787982	786177	786607
Cg5g001450.1	PB.8739.44	+	996532	999246	996543	999244
Cg5g001510.1	PB.8739.64	+	1019504	1022282	1019562	1022027
Cg5g001530.1	PB.8739.67	+	1028538	1029486	1028597	1029412
Cg5g001400.1	PB.8741.4	-	954817	959242	954836	959120
Cg5g001400.2.1	PB.8741.4	-	954817	959242	954836	957028
Cg5g001550.1	PB.8748.1	-	1038198	1039756	1038264	1039750
Cg5g001720.1	PB.8760.1	+	1131655	1132568	1131811	1132202
Cg5g001750.2	PB.8763.1	-	1154767	1157527	1154858	1157495
Cg5g001750.1	PB.8763.1	-	1154767	1157527	1154858	1157495
Cg5g001770.1	PB.8766.1	-	1165301	1167764	1165316	1167534
Cg5g001790.1	PB.8767.2	+	1173766	1176798	1173971	1174356
Cg5g001800.1	PB.8767.2	+	1173766	1176798	1174807	1176559
Cg5g001870.1	PB.8777.1	+	1221992	1226659	1223106	1226554
Cg5g001880.2	PB.8778.2	+	1229759	1233246	1230105	1233187
Cg5g001950.1	PB.8781.6	+	1273576	1278101	1273642	1278086
Cg5g001950.3	PB.8781.6	+	1273576	1278101	1273642	1278086
Cg5g002190.2	PB.8801.1	+	1446337	1449837	1446760	1449799
Cg5g002320.1	PB.8809.1	-	1528444	1530250	1528828	1530231
Cg5g002440.1	PB.8819.1	+	1618660	1625764	1618682	1625722
Cg5g002630.1	PB.8839.1	+	1766075	1770207	1766224	1770206
Cg5g002630.3	PB.8839.1	+	1766075	1770207	1766224	1770206
Cg5g002630.4	PB.8839.1	+	1766075	1770207	1766224	1770206
Cg5g002640.1	PB.8840.1	+	1772198	1775764	1772280	1775418
Cg5g002690.1	PB.8843.2	+	1816976	1826759	1817050	1826758
Cg5g002710.4.5	PB.8844.4	+	1831314	1835700	1831319	1834266
Cg5g002800.1	PB.8851.6	+	1882891	1888614	1883070	1888582
Cg5g002870.1	PB.8857.1	+	1920872	1925461	1920984	1925460
Cg5g003020.1	PB.8865.2	-	1995460	2011137	1995526	2011018
Cg5g003030.1	PB.8866.2	+	2021105	2027761	2021121	2027758
Cg5g003030.3	PB.8866.2	+	2021105	2027761	2021121	2025760
Cg5g003080.2	PB.8868.2	-	2040752	2044200	2040794	2044181
Cg5g003080.1	PB.8868.2	-	2040752	2044200	2040794	2044181
Cg5g003100.2	PB.8870.2	+	2048634	2054031	2048722	2052805
Cg5g003100.1	PB.8870.2	+	2048634	2054031	2048722	2053996
Cg5g003300.1	PB.8885.7	-	2173623	2180156	2173681	2179969
Cg5g003360.1	PB.8892.1	+	2215665	2221975	2215703	2221669
Cg5g003400.1	PB.8896.1	+	2239982	2244880	2240340	2244278
Cg5g003440.1	PB.8898.1	+	2260050	2261565	2260062	2261542
Cg5g003650.3	PB.8915.4	+	2381008	2388399	2381059	2386643
Cg5g003690.1	PB.8920.1	+	2416190	2417674	2416236	2417132
Cg5g003910.1	PB.8930.1	+	2551754	2554502	2551894	2554106
Cg5g003920.1	PB.8932.1	+	2554941	2556481	2555163	2556440
Cg5g004080.1	PB.8942.1	-	2751362	2754323	2752114	2754315
Cg5g004090.1	PB.8943.2	+	2772026	2779907	2772506	2779324
Cg5g004090.3	PB.8943.2	+	2772026	2779907	2772506	2778795
Cg5g004120.1	PB.8946.1	+	2829596	2831452	2829750	2831310
Cg5g004210.1	PB.8950.1	+	2976502	2978790	2976686	2978526
Cg5g004270.1	PB.8955.1	+	3018027	3020632	3018071	3020570
Cg5g004320.1	PB.8961.1	+	3044001	3045925	3044090	3045607
Cg5g004420.1	PB.8969.3	+	3091881	3094966	3091890	3094872
Cg5g004510.1	PB.8979.1	+	3152345	3153929	3152378	3153914
Cg5g004570.1	PB.8984.1	-	3188249	3190718	3188302	3190647
Cg5g004630.2	PB.8990.1	+	3236391	3243623	3236443	3243023
Cg5g004650.1	PB.8994.1	+	3251558	3256553	3251781	3256109
Cg5g004670.1	PB.8996.1	+	3266610	3267832	3266611	3267824
Cg5g004680.1	PB.8997.1	+	3269552	3273140	3269580	3273134
Cg5g004880.2	PB.9016.1	+	3413893	3417464	3414009	3417453
Cg5g004920.1	PB.9019.1	+	3443323	3447920	3443746	3447678
Cg5g005030.1	PB.9027.1	+	3567498	3573394	3568571	3573383
Cg5g005080.1	PB.9031.1	+	3592815	3595287	3592827	3595275
Cg5g005270.1	PB.9056.1	-	3724796	3727125	3725019	3726214
Cg5g005280.1	PB.9057.1	-	3731745	3734189	3732025	3734124
Cg5g005290.1	PB.9058.1	-	3734343	3736551	3734559	3736441
Cg5g005300.1	PB.9059.5	+	3742435	3745416	3742510	3745290
Cg5g005300.2	PB.9059.5	+	3742435	3745416	3742510	3745290
Cg5g005310.1	PB.9061.1	-	3746575	3750287	3746605	3750260
Cg5g005310.4.2	PB.9061.1	-	3746575	3750287	3746605	3750229
Cg5g005350.1	PB.9066.1	-	3775967	3778707	3775984	3778676
Cg5g005370.2	PB.9068.2	-	3793883	3798777	3794764	3798759
Cg5g005400.2	PB.9070.2	+	3824406	3829610	3825670	3829575
Cg5g005470.1	PB.9072.1	-	3872914	3877576	3873094	3875783
Cg5g005490.1	PB.9073.1	-	3878783	3882504	3878798	3882477
Cg5g005590.1	PB.9082.2	+	3956597	3957524	3956637	3957516
Cg5g005610.1	PB.9084.1	+	3962113	3966895	3962148	3966812
Cg5g005620.1	PB.9085.1	+	3967109	3969840	3967397	3969711
Cg5g005650.1	PB.9086.4	+	3995183	3999943	3995424	3999301
Cg5g005700.1	PB.9091.1	+	4013566	4017342	4013670	4017226
Cg5g005730.1	PB.9095.4	+	4027429	4031301	4027940	4030970
Cg5g005990.1	PB.9107.6	-	4162886	4165852	4162962	4165830
Cg5g006090.1	PB.9112.15	+	4232918	4236806	4233070	4236767
Cg5g006100.1	PB.9112.20	+	4240398	4243354	4240436	4243337
Cg5g006140.1	PB.9117.1	-	4271270	4274233	4271922	4273072
Cg5g006150.1	PB.9118.2	-	4282011	4284144	4282025	4284098
Cg5g006160.1	PB.9119.1	+	4290278	4295802	4291147	4295340
Cg5g006200.1	PB.9121.2	+	4305942	4310744	4306019	4308729
Cg5g006280.1	PB.9128.2	+	4340271	4349014	4340456	4348938
Cg5g006330.1	PB.9137.1	+	4396424	4398104	4396434	4398017
Cg5g006430.1	PB.9146.1	+	4453882	4457451	4453917	4457407
Cg5g006520.1	PB.9150.4	-	4510970	4516711	4511396	4515820
Cg5g006630.1	PB.9157.1	+	4603473	4608982	4603519	4608753
Cg5g006690.1	PB.9161.1	+	4631708	4635599	4632400	4635579
Cg5g006820.1	PB.9167.2	+	4702824	4706069	4702863	4706043
Cg5g006820.3	PB.9167.2	+	4702824	4706069	4702949	4706043
Cg5g006980.1	PB.9181.1	+	4807311	4809936	4807332	4809905
Cg5g007350.1	PB.9209.1	+	5160477	5164410	5160723	5164305
Cg5g007470.1	PB.9217.1	-	5269649	5272538	5269702	5272527
Cg5g007560.1	PB.9227.1	-	5314985	5316330	5315107	5316315
Cg5g007610.7	PB.9235.1	+	5370598	5379933	5371424	5379308
Cg5g007610.8	PB.9235.1	+	5370598	5379933	5371424	5379308
Cg5g007610.6	PB.9235.1	+	5370598	5379933	5371424	5379308
Cg5g007610.5	PB.9235.1	+	5370598	5379933	5371424	5379308
Cg5g007610.22	PB.9235.1	+	5370598	5379933	5371467	5379308
Cg5g007790.2	PB.9248.1	+	5589616	5594271	5589641	5594260
Cg5g007830.1	PB.9252.1	-	5612172	5615935	5612483	5615929
Cg5g007900.1	PB.9258.2	+	5676033	5678200	5676049	5678149
Cg5g007970.1	PB.9263.1	+	5729291	5730589	5729532	5730413
Cg5g007980.1	PB.9264.1	-	5730561	5737789	5731020	5737786
Cg5g007980.2	PB.9264.1	-	5730561	5737789	5731020	5737786
Cg5g008040.1	PB.9269.1	-	5763779	5774064	5763973	5774028
Cg5g008080.1	PB.9275.3	-	5825897	5830593	5825923	5830464
Cg5g008110.2	PB.9277.1	+	5847780	5859446	5847839	5859415
Cg5g008120.1	PB.9279.1	-	5859921	5865629	5859958	5865523
Cg5g008370.1	PB.9303.1	+	6070544	6071820	6070715	6071625
Cg5g008400.2	PB.9306.1	+	6087011	6089617	6087068	6089518
Cg5g008610.3	PB.9321.1	+	6277254	6281686	6278700	6281636
Cg5g008610.1	PB.9321.1	+	6277254	6281686	6278700	6281636
Cg5g008680.1	PB.9329.1	-	6331745	6337425	6334549	6335124
Cg5g008790.1	PB.9336.3	-	6410532	6414176	6410616	6414004
Cg5g008830.1	PB.9339.1	+	6442177	6444248	6442338	6443897
Cg5g008930.1	PB.9345.1	+	6511161	6516751	6512676	6516745
Cg5g009080.1	PB.9360.4	+	6628080	6630442	6628294	6629514
Cg5g009120.1	PB.9364.1	-	6656626	6660131	6656641	6660087
Cg5g009120.2	PB.9364.1	-	6656626	6660131	6656641	6660087
Cg5g009130.1	PB.9365.2	+	6675432	6678214	6675451	6677799
Cg5g009200.2	PB.9371.1	-	6731854	6736114	6731854	6734338
Cg5g009200.1	PB.9371.1	-	6731854	6736114	6731854	6734338
Cg5g009220.1	PB.9373.1	+	6753352	6757116	6753404	6757089
Cg5g009220.2	PB.9373.1	+	6753352	6757116	6753404	6757089
Cg5g009260.1	PB.9376.1	-	6776211	6778610	6776379	6778522
Cg5g009430.1	PB.9390.1	-	6888736	6890232	6888821	6890048
Cg5g009440.2	PB.9391.1	+	6896641	6901868	6896652	6901842
Cg5g009440.3	PB.9391.1	+	6896641	6901868	6896652	6901842
Cg5g009440.1	PB.9391.1	+	6896641	6901868	6896652	6901842
Cg5g009830.1	PB.9418.2	-	7243016	7247425	7243042	7247392
Cg5g009910.1	PB.9424.1	+	7326131	7330584	7326267	7330499
Cg5g009940.2	PB.9428.1	-	7358801	7361020	7358848	7361018
Cg5g009960.1	PB.9429.1	+	7365015	7367801	7365024	7367781
Cg5g010050.1	PB.9433.1	+	7419795	7423517	7419809	7423429
Cg5g010110.1	PB.9438.1	+	7447883	7449352	7447916	7449040
Cg5g010120.1	PB.9439.1	-	7449301	7453271	7449303	7453256
Cg5g010200.2	PB.9444.1	+	7518411	7521804	7518421	7521802
Cg5g010210.1	PB.9446.1	-	7525414	7529901	7525475	7529890
Cg5g010210.2	PB.9446.1	-	7525414	7529901	7525475	7529890
Cg5g010290.1	PB.9451.2	+	7570424	7573824	7570428	7573820
Cg5g010350.1	PB.9457.1	-	7608148	7609950	7608249	7609940
Cg5g010510.1	PB.9469.1	+	7738195	7744174	7738283	7742100
Cg5g010550.1	PB.9470.2	+	7768590	7772443	7768685	7772433
Cg5g010610.1	PB.9474.1	+	7794357	7796907	7794362	7796761
Cg5g010620.1	PB.9475.1	-	7797964	7803389	7798321	7802779
Cg5g010690.1	PB.9482.10	-	7856442	7858217	7856651	7858129
Cg5g010770.1	PB.9486.13	+	7921184	7921813	7921205	7921667
Cg5g010830.1	PB.9489.2	-	7960309	7963852	7960482	7962595
Cg5g010850.2	PB.9491.1	-	7970006	7971926	7970009	7971433
Cg5g010850.1	PB.9491.1	-	7970006	7971926	7970009	7971433
Cg5g010890.1	PB.9496.1	-	8004526	8008584	8004545	8008573
Cg5g010920.1	PB.9500.1	-	8017255	8021509	8017449	8021308
Cg5g010920.2	PB.9500.1	-	8017255	8021509	8017449	8021308
Cg5g010930.1	PB.9501.1	-	8022461	8025512	8022470	8025485
Cg5g011040.1	PB.9508.1	-	8118396	8121414	8118405	8121413
Cg5g011150.1	PB.9515.12	+	8192303	8202537	8193076	8202368
Cg5g011270.1	PB.9530.4	+	8337132	8343569	8337132	8343553
Cg5g011270.2	PB.9530.4	+	8337132	8343569	8337462	8343553
Cg5g011430.1	PB.9536.1	-	8418369	8422078	8418668	8422015
Cg5g011470.1	PB.9539.3	+	8435772	8439103	8435841	8439079
Cg5g011560.1	PB.9546.1	+	8486625	8488652	8486625	8488588
Cg5g011570.1	PB.9548.2	-	8495839	8502204	8495861	8501631
Cg5g011710.1	PB.9562.1	+	8619547	8622459	8619654	8622445
Cg5g011770.1	PB.9568.1	+	8699934	8704252	8699945	8704208
Cg5g011860.1	PB.9570.4	-	8752951	8756572	8753823	8755743
Cg5g011930.1	PB.9574.1	+	8822502	8826189	8822957	8825800
Cg5g012010.1	PB.9581.1	+	8897040	8900714	8897050	8900701
Cg5g012060.1	PB.9584.3	+	8929734	8935238	8929795	8934960
Cg5g012100.1	PB.9586.1	-	8946351	8948073	8946481	8947881
Cg5g012160.1	PB.9590.1	+	9003859	9006290	9004069	9005939
Cg5g012170.1	PB.9591.1	+	9006835	9011079	9007015	9010290
Cg5g012500.1	PB.9599.1	+	9528024	9532659	9528331	9532643
Cg5g012500.2	PB.9599.1	+	9528024	9532659	9528331	9532643
Cg5g012970.1	PB.9631.3	-	10318719	10324285	10318722	10324239
Cg5g013090.1	PB.9638.1	-	10410031	10411894	10410061	10411788
Cg5g013110.1	PB.9640.1	+	10422061	10429911	10422083	10429815
Cg5g013180.1	PB.9643.1	+	10523407	10528739	10523685	10528383
Cg5g013560.3	PB.9666.1	+	11112711	11116510	11112721	11116239
Cg5g013660.11	PB.9668.4	+	11180023	11184513	11180300	11183879
Cg5g013660.2	PB.9668.4	+	11180023	11184513	11180300	11184513
Cg5g013660.8	PB.9668.4	+	11180023	11184513	11180300	11184513
Cg5g013660.12	PB.9668.4	+	11180023	11184513	11180300	11184513
Cg5g013660.13	PB.9668.4	+	11180023	11184513	11182703	11184513
Cg5g013670.1	PB.9670.4	-	11190062	11192977	11191210	11192174
Cg5g013680.1	PB.9671.3	-	11202879	11209095	11202930	11209056
Cg5g014180.1	PB.9685.16	+	12098928	12101961	12099111	12101725
Cg5g014220.1	PB.9689.2	+	12123028	12127549	12123053	12127505
Cg5g014220.3	PB.9689.2	+	12123028	12127549	12123053	12126011
Cg5g014220.2	PB.9689.2	+	12123028	12127549	12123228	12127505
Cg5g014270.1	PB.9690.1	+	12140408	12151178	12146502	12151113
Cg5g014330.1	PB.9698.2	-	12260114	12267092	12260155	12267064
Cg5g014380.1	PB.9699.5	-	12297267	12304236	12300847	12304094
Cg5g014420.2	PB.9704.5	-	12482257	12488818	12484727	12488803
Cg5g014430.1	PB.9705.1	-	12491509	12493270	12491637	12493231
Cg5g014450.1	PB.9706.1	-	12528323	12529620	12528377	12529611
Cg5g014520.1	PB.9708.1	-	12665222	12666774	12665267	12666757
Cg5g014550.2	PB.9713.1	-	12741444	12747198	12741581	12747196
[truncated: 1,908 more rows]

## Sheet: Citrus ichangensis
Reference ID	Major isoform ID from ONT	Stand	Start site of ONT	End site of ONT	Start site of reference	End site of reference
Ci022890.1	PB.23.1	-	170639	175691	170698	175691
Ci023070.1	PB.39.1	+	327305	335061	327306	334629
Ci023120.1	PB.45.1	+	363195	365390	364203	364762
Ci023260.1	PB.62.2	+	472713	474688	472726	474687
Ci023640.1	PB.103.1	-	801926	803193	802316	802702
Ci024060.1	PB.138.1	+	1125425	1127380	1125489	1127104
Ci024170.1	PB.142.4	+	1183539	1189655	1187387	1189428
Ci024180.1	PB.143.1	-	1191003	1193768	1191931	1193636
Ci124650.1	PB.227.2	-	297458	301699	297625	301470
Ci124700.1	PB.230.1	+	330775	332593	330917	332435
Ci124830.1	PB.239.1	+	425039	428772	425126	428479
Ci125010.3	PB.251.1	+	546026	549547	546031	549386
Ci125240.1	PB.280.1	-	702388	707365	702402	707332
Ci289460.1	PB.292.2	-	12680	14657	12691	14634
Ci125400.1	PB.299.1	+	683627	686449	683629	686427
Ci125770.1	PB.326.1	+	257838	260757	257901	260708
Ci125810.1	PB.328.1	+	280446	282164	280509	281770
Ci126430.1	PB.373.1	-	495955	497147	495968	497139
Ci126700.1	PB.394.1	-	680835	683212	681214	683087
Ci126940.1	PB.423.1	+	111001	114253	111108	113993
Ci127140.1	PB.435.1	+	269071	272331	269071	272327
Ci127180.1	PB.438.1	+	284910	288289	284944	288010
Ci127320.1	PB.445.1	-	388250	391804	388420	391546
Ci127450.1	PB.457.2	-	454788	457780	454792	457723
Ci290670.1	PB.483.2	-	26223	28773	26499	28591
Ci127830.1	PB.493.1	+	62502	64779	62546	64753
Ci128360.1	PB.530.2	+	475040	482027	475244	481391
Ci128570.1	PB.554.2	-	644646	646082	644797	645870
Ci129170.1	PB.589.1	-	412897	420162	412995	420155
Ci129340.1	PB.594.1	+	545086	546678	545201	546386
Ci129800.1	PB.622.1	+	466146	467383	466209	467228
Ci130370.1	PB.658.2	+	419890	424930	419896	424745
Ci292240.1	PB.681.1	+	16602	17758	16614	17713
Ci131320.1	PB.721.3	-	469478	471160	469908	471074
Ci131530.1	PB.733.1	+	613616	615972	614356	615814
Ci131790.1	PB.752.1	-	211206	212768	211217	212752
Ci132660.4	PB.877.2	+	315963	320635	316245	320628
Ci132670.1	PB.878.1	-	346499	354257	346500	354056
Ci133200.1	PB.906.1	+	284939	291436	288728	291283
Ci133400.1	PB.917.3	+	27729	30240	28676	30013
Ci133470.1	PB.923.1	+	66628	68734	66655	68581
Ci133550.1	PB.928.2	-	130285	138317	130395	138308
Ci134100.1	PB.959.1	+	621719	626396	623127	626373
Ci293850.1	PB.987.1	+	106	2886	168	2875
Ci134830.1	PB.989.1	+	25697	30859	25853	29947
Ci135030.1	PB.1011.1	+	485955	490489	486389	490120
Ci294010.1	PB.1016.2	-	11475	14324	11768	13419
Ci026280.1	PB.1061.1	+	32307	33570	32315	33322
Ci026620.1	PB.1083.3	+	389494	393391	389580	393032
Ci027010.2	PB.1118.2	+	654906	665202	657243	665198
Ci027590.1	PB.1140.2	-	1077549	1078884	1077799	1078766
Ci027730.1	PB.1156.1	-	1176602	1179295	1176631	1179253
Ci027750.1	PB.1159.1	+	1194408	1199210	1194415	1199187
Ci028080.1	PB.1182.2	+	1647233	1650141	1647274	1649824
Ci135980.1	PB.1589.2	+	234608	237494	234689	237428
Ci136200.1	PB.1596.2	+	629362	633978	629391	633844
Ci136440.2	PB.1628.1	+	107439	110338	107447	110276
Ci136490.1	PB.1629.1	-	127124	128362	127252	128327
Ci136720.1	PB.1643.1	-	272071	278819	272269	273622
Ci136760.1	PB.1649.1	+	355131	358330	355144	358288
Ci137120.1	PB.1686.1	-	590134	594499	590442	593811
Ci137300.1	PB.1699.6	-	48605	51394	48860	50451
Ci137300.2	PB.1699.6	-	48605	51394	48860	51300
Ci137470.1	PB.1713.1	-	132422	134100	132532	134018
Ci137740.1	PB.1729.1	-	328690	332104	328911	331862
Ci137850.1	PB.1734.1	-	414070	420866	414406	420595
Ci138000.1	PB.1744.1	+	561099	562972	561145	562821
Ci138170.1	PB.1761.1	-	645768	646952	646143	646867
Ci138600.1	PB.1793.1	+	85460	87530	85590	87367
Ci138760.1	PB.1810.1	+	177653	181826	177766	181757
Ci138760.2	PB.1810.1	+	177653	181826	177766	181757
Ci138770.1	PB.1811.1	+	182660	184085	182708	183935
Ci138810.1	PB.1815.1	-	195980	199245	196001	199226
Ci139040.1	PB.1835.1	-	318834	322560	318844	322517
Ci139160.1	PB.1847.2	-	384266	390564	384356	390521
Ci139820.1	PB.1880.2	+	293558	297635	295107	297592
Ci139870.1	PB.1885.2	-	358168	359175	358264	359158
Ci139880.1	PB.1886.2	-	364450	365372	364450	365362
Ci140070.1	PB.1896.1	+	599027	601137	599564	600913
Ci140700.1	PB.1920.1	-	152167	155087	152306	155081
Ci141230.1	PB.1961.3	+	201408	203259	201426	201621
Ci296170.1	PB.1986.1	+	10333	13434	10338	13418
Ci028560.1	PB.2006.2	+	951488	953644	951595	953339
Ci028620.1	PB.2017.2	-	1022311	1029789	1022683	1029469
Ci141520.1	PB.2046.1	+	73886	76795	73959	76467
Ci141880.1	PB.2066.2	-	503124	513283	503399	510545
Ci296390.1	PB.2073.1	+	10833	12409	10966	12290
Ci142340.1	PB.2077.1	-	236511	240301	238040	239892
Ci143320.1	PB.2126.5	+	249635	252161	249677	251990
Ci143950.1	PB.2177.5	-	125020	131135	126294	128212
Ci144200.1	PB.2191.1	+	380394	382104	380663	381920
Ci144210.1	PB.2192.1	-	383681	387532	384001	386126
Ci144210.2	PB.2192.1	-	383681	387532	383719	386220
Ci144380.1	PB.2208.2	+	504323	506034	504361	506012
Ci144410.1	PB.2212.1	-	519682	521700	519958	521564
Ci144510.4	PB.2217.1	-	591035	596411	591199	596362
Ci144860.1	PB.2235.1	-	487504	490228	487504	490084
Ci145500.2	PB.2275.4	-	272258	276339	272391	276232
Ci145500.1	PB.2275.4	-	272258	276339	272391	276232
Ci145690.1	PB.2297.1	+	403334	407277	404194	407107
Ci145880.1	PB.2309.1	+	542281	544226	542306	544191
Ci146020.1	PB.2321.1	+	617757	619947	617818	619946
Ci146730.1	PB.2367.1	-	328714	332542	328898	332431
Ci146870.1	PB.2373.2	-	376114	377013	376141	377006
Ci146880.1	PB.2374.2	+	384032	386674	384073	386467
Ci147330.1	PB.2396.1	+	301712	308008	301729	307970
Ci147330.3	PB.2396.1	+	301712	308008	301729	307970
Ci147650.1	PB.2413.2	-	108762	111999	108805	111989
Ci147730.1	PB.2423.2	-	171079	171949	171189	171925
Ci148730.2	PB.2497.3	+	230483	236659	230547	236551
Ci148900.1	PB.2517.1	-	368071	371313	368733	371117
Ci149070.1	PB.2524.1	-	490992	494332	491016	494324
Ci149570.1	PB.2647.3	-	90211	93851	90454	92793
Ci149630.1	PB.2652.2	-	141225	143508	141349	143492
Ci150190.1	PB.2695.1	-	283500	285178	283552	285178
Ci151080.1	PB.2768.2	+	464641	466385	464965	466127
Ci151260.1	PB.2775.1	-	577889	580500	578246	580464
Ci151930.1	PB.2812.2	-	151712	156524	151842	156487
Ci151970.1	PB.2814.1	+	178252	180933	179169	180779
Ci152670.1	PB.2872.1	-	53339	55191	53398	55181
Ci152670.2	PB.2872.1	-	53339	55191	53342	54729
Ci152690.1	PB.2874.1	+	63383	65518	63396	65468
Ci152800.1	PB.2889.1	+	128838	132119	128920	131719
Ci153040.1	PB.2910.1	+	265263	267263	265331	266940
Ci029200.1	PB.2554.2	-	245631	255219	246128	255157
Ci029460.1	PB.2565.1	-	543549	546004	543552	545957
Ci029490.2	PB.2572.1	-	574153	578659	574256	578472
Ci029670.1	PB.2588.1	+	737704	738620	737778	738472
Ci029820.1	PB.2595.1	+	882062	885287	882378	884373
Ci029930.1	PB.2613.1	+	973879	980612	973951	980493
Ci029930.2	PB.2613.1	+	973879	980612	973888	979243
Ci030340.1	PB.2662.2	-	88629	94101	90066	90759
Ci030390.1	PB.2666.3	-	161790	163889	161970	163865
Ci030510.1	PB.2680.1	-	289718	298058	289981	296771
Ci030660.1	PB.2949.7	-	180430	184388	180661	184014
Ci030950.1	PB.2965.3	+	865947	870027	866089	869793
Ci154050.1	PB.3007.1	+	207477	208948	207586	208717
Ci154240.1	PB.3021.1	-	359101	360849	359397	360815
Ci154950.1	PB.3052.2	+	299016	308539	308072	308318
Ci155030.1	PB.3058.1	-	418042	421800	418423	419680
Ci155150.1	PB.3062.1	+	543061	547240	545641	547098
Ci155550.2	PB.3088.1	+	290730	294173	290979	294106
Ci155550.3	PB.3088.1	+	290730	294173	290969	294106
Ci155850.1	PB.3113.3	-	452922	467653	462262	466660
Ci156470.1	PB.3148.3	-	255321	262308	255505	262054
Ci156860.1	PB.3170.2	+	25982	28733	26002	28382
Ci156890.1	PB.3176.1	+	64006	74599	71380	74458
Ci157110.1	PB.3183.1	-	440411	441592	440613	441532
Ci157170.1	PB.3186.1	+	501820	506890	501831	506716
Ci157340.1	PB.3195.1	+	99598	101696	100379	101473
Ci157650.1	PB.3214.2	+	265620	268345	266045	266981
Ci157760.1	PB.3221.2	-	329370	333775	329584	333419
Ci157920.1	PB.3233.5	-	415964	421024	416193	420974
Ci158430.1	PB.3267.2	-	236232	241589	238322	240542
Ci158550.1	PB.3279.1	+	408858	414757	408978	414695
Ci158910.1	PB.3293.4	-	248667	253289	249051	253169
Ci159440.1	PB.3315.1	+	316573	322512	316724	322166
Ci159440.2	PB.3315.1	+	316573	322512	316724	322166
Ci031330.1	PB.3332.2	-	69512	72056	69700	71855
Ci031350.1	PB.3334.1	+	76324	82834	76486	82533
Ci031410.1	PB.3339.1	+	117109	119062	117117	118411
Ci031410.2	PB.3339.1	+	117109	119062	117117	118603
Ci031670.1	PB.3370.1	-	320972	325481	321013	325465
Ci031670.3	PB.3370.1	-	320972	325481	321013	325465
Ci031680.2	PB.3371.1	+	326754	333907	326762	333395
Ci031680.1	PB.3371.1	+	326754	333907	326762	332468
Ci031690.1	PB.3372.8	-	335312	342796	335579	341523
Ci031700.1	PB.3373.2	-	344014	352211	344887	350521
Ci031760.1	PB.3379.2	-	411020	412887	411026	412832
Ci031990.2	PB.3391.1	+	603978	607404	604305	607392
Ci032150.1	PB.3401.1	-	761084	764591	761233	764555
Ci032360.1	PB.3423.1	-	1030728	1032462	1030729	1032431
Ci032440.1	PB.3430.1	+	1085200	1092653	1085409	1085734
Ci160170.1	PB.3524.1	-	110822	112440	110981	112332
Ci160330.1	PB.3534.1	-	221102	224531	221104	224451
Ci160710.1	PB.3563.2	-	436579	438717	436854	438717
Ci160960.1	PB.3574.1	+	64071	66622	64081	66458
Ci161030.1	PB.3581.7	-	155958	159142	155968	159135
Ci161360.1	PB.3599.1	+	470059	471838	470063	471837
Ci161360.2	PB.3599.1	+	470059	471838	470063	471837
Ci161770.1	PB.3620.2	+	377344	382207	377357	381945
Ci162350.4	PB.3646.1	+	129409	132439	129427	132279
Ci162350.1	PB.3646.1	+	129409	132439	129427	132279
Ci162350.5	PB.3646.1	+	129409	132439	129427	132279
Ci162630.1	PB.3662.1	-	401796	405394	403116	403495
Ci162810.1	PB.3677.2	-	411466	413264	411538	413188
Ci162940.1	PB.3678.1	+	26376	34739	26589	34527
Ci163060.1	PB.3684.1	-	130800	132383	130900	132132
Ci163240.1	PB.3696.1	-	312869	315004	313227	313714
Ci164080.1	PB.3760.1	-	514819	519344	515038	519289
Ci164380.1	PB.3777.1	+	359724	362641	359802	362237
Ci164400.1	PB.3779.1	+	364320	365993	364406	365809
Ci164440.2	PB.3780.5	-	402934	405602	402937	405599
Ci033290.1	PB.3814.1	+	225905	230445	225912	230442
Ci033350.1	PB.3816.1	+	251813	256214	251922	255967
Ci033650.1	PB.3835.2	-	425544	427753	425693	427309
Ci034100.1	PB.3874.1	+	748476	752164	748535	751914
Ci034490.1	PB.3902.1	+	982626	984128	982690	983962
Ci034540.1	PB.3906.1	+	1004313	1007076	1004356	1007015
Ci034630.1	PB.3918.2	+	1063816	1065650	1064093	1064664
Ci034640.1	PB.3919.1	+	1068044	1070521	1068313	1070270
Ci164740.1	PB.3980.1	-	190207	193556	190225	193384
Ci165270.1	PB.4035.3	-	540203	544199	540641	543866
Ci165640.1	PB.4046.1	-	496783	498541	496939	498526
Ci165730.1	PB.4052.1	+	539972	541868	540502	541662
Ci165820.1	PB.4055.3	-	57771	59640	58014	59554
Ci166030.1	PB.4066.2	-	193528	200928	193782	194899
Ci166670.1	PB.4105.2	-	212340	215447	212473	214159
Ci166810.1	PB.4118.5	-	287472	290787	287671	290730
Ci167370.1	PB.4163.2	+	162344	165723	163101	165519
Ci302070.1	PB.4172.1	+	7692	10184	7702	10103
Ci168490.2	PB.4203.2	+	123559	126381	123563	126372
Ci036050.2	PB.4306.1	+	474343	483137	481529	483104
Ci036070.1	PB.4307.1	+	498418	503986	498497	503056
Ci036180.1	PB.4318.1	+	592638	595302	592816	593898
Ci036710.1	PB.4357.2	+	987466	991151	987523	991110
Ci036870.1	PB.4363.2	+	1065094	1075877	1074333	1075866
Ci037120.4	PB.4372.2	-	1214419	1219768	1214489	1219718
Ci037120.3	PB.4372.2	-	1214419	1219768	1214489	1219718
Ci037120.5	PB.4372.2	-	1214419	1219768	1214802	1219718
Ci169340.1	PB.4417.2	-	222213	224584	222458	224502
Ci169810.1	PB.4444.1	+	331496	336858	331503	336780
Ci169870.1	PB.4448.1	+	449325	452839	449547	452487
Ci169900.3	PB.4452.2	-	497751	500737	497783	499845
Ci170060.1	PB.4457.1	+	92151	96703	92165	96700
Ci170060.2	PB.4457.1	+	92151	96703	92165	96700
Ci170060.3	PB.4457.1	+	92151	96703	92165	96445
Ci170260.1	PB.4469.1	-	233560	236144	234151	236110
Ci170730.1	PB.4512.1	+	384918	386317	384972	386314
Ci170890.1	PB.4516.1	+	4994	7386	5046	7261
Ci171090.1	PB.4528.1	-	19791	23142	20380	22968
Ci171220.1	PB.4536.1	+	138767	142677	139881	142671
Ci172100.1	PB.4589.1	-	428643	429711	428883	429681
Ci172570.1	PB.4618.1	+	304947	309617	305018	309507
Ci172870.1	PB.4634.1	+	68988	74547	69093	74534
Ci173060.1	PB.4652.3	-	279996	281615	280341	281600
Ci038130.1	PB.4699.1	+	429215	431051	429229	430931
Ci039170.1	PB.4744.2	-	1466732	1472881	1467229	1472064
Ci174540.1	PB.4806.18	+	307672	308553	307723	308470
Ci174550.1	PB.4807.1	+	326429	327176	326509	326977
Ci174560.1	PB.4808.1	+	331360	332334	331374	332221
Ci174640.1	PB.4813.2	+	401166	416813	411786	416490
Ci174760.1	PB.4827.1	-	482636	483683	482718	483657
Ci176030.1	PB.4886.1	+	232156	235300	232208	234997
Ci176080.1	PB.4889.1	-	252690	254526	252889	253866
Ci304060.1	PB.4896.1	+	2662	5709	3087	5502
Ci176200.1	PB.4897.3	+	1608	5082	1775	4779
Ci176500.1	PB.4928.2	-	232797	235345	233065	234763
Ci176510.1	PB.4929.1	-	235608	238832	236005	238612
Ci176630.1	PB.4941.1	-	333243	335144	333379	334162
Ci176930.1	PB.4954.1	-	219208	224743	219431	224695
Ci000220.2	PB.1202.1	-	193510	197075	193522	197068
Ci000490.1	PB.1228.1	-	361222	364203	361521	363982
Ci000830.1	PB.1268.3	+	589590	592361	589622	592286
Ci001360.2	PB.1312.1	+	947392	950778	948174	950574
Ci001460.1	PB.1320.1	-	1000146	1003000	1000434	1002857
Ci001480.1	PB.1321.2	-	1004149	1006278	1004309	1006125
Ci001550.1	PB.1328.1	-	1044173	1047100	1044379	1047092
Ci001610.1	PB.1332.2	-	1072759	1076067	1072774	1076058
Ci001610.4	PB.1332.2	-	1072759	1076067	1072774	1076058
Ci001610.3	PB.1332.2	-	1072759	1076067	1072774	1076060
Ci001650.1	PB.1336.1	-	1091212	1096373	1091216	1095687
Ci001650.2	PB.1336.1	-	1091212	1096373	1091216	1095687
Ci001690.1	PB.1343.1	+	1130485	1139623	1130507	1133502
Ci001950.1	PB.1365.4	+	1285784	1291840	1285800	1291609
Ci002160.1	PB.1388.1	+	1425123	1427661	1425177	1427646
Ci002330.1	PB.1406.1	+	1550409	1553312	1550415	1552970
Ci002360.2	PB.1410.1	+	1562060	1564159	1562097	1563674
Ci002380.1	PB.1413.1	-	1584842	1586439	1585140	1586428
Ci002570.1	PB.1428.1	-	1670288	1672506	1670303	1671753
Ci002810.1	PB.1448.5	-	1848790	1853393	1850515	1853351
Ci002910.1	PB.1458.8	-	1946342	1951245	1949200	1950976
Ci002960.1	PB.1464.1	-	2000819	2005968	2001111	2005881
Ci003050.1	PB.1473.1	+	2077820	2082311	2077892	2081707
Ci003250.1	PB.1491.1	+	2201741	2203800	2201771	2203798
Ci003530.1	PB.1509.1	-	2503313	2505906	2503473	2505795
Ci003980.1	PB.1559.1	+	2794215	2796750	2794231	2796632
Ci004250.1	PB.4970.2	+	87491	91668	87494	91637
Ci004250.2	PB.4970.2	+	87491	91668	87494	91637
Ci004760.2	PB.5010.1	-	611617	616141	611862	616108
Ci004790.1	PB.5011.1	+	632402	635147	632483	634885
Ci004880.1	PB.5021.1	-	677848	680395	678716	680303
Ci005270.1	PB.5046.1	+	949705	953456	949771	953217
Ci005510.1	PB.5065.4	-	1111353	1113484	1111620	1113402
Ci005520.1	PB.5066.3	-	1113723	1116321	1113927	1116239
Ci005630.1	PB.5077.3	+	1183348	1184823	1183697	1184604
Ci006310.1	PB.5127.2	+	1583571	1585246	1583684	1584926
Ci006610.1	PB.5160.1	+	1769283	1771930	1769297	1771641
Ci007220.1	PB.5184.5	-	2122022	2127693	2122197	2127648
Ci007410.5	PB.5193.2	+	2259367	2263972	2260066	2263711
Ci039670.1	PB.5228.2	+	347263	350770	347498	350670
Ci039820.1	PB.5246.4	-	434751	439067	434762	438989
Ci039860.1	PB.5250.3	-	452314	459495	452765	458918
Ci040040.1	PB.5260.5	-	554022	559948	554232	559841
Ci040040.2	PB.5260.5	-	554022	559948	554232	559841
Ci040580.1	PB.5300.1	-	911824	913848	911923	913798
Ci041300.1	PB.5358.2	+	1425566	1426401	1425636	1426321
Ci177350.1	PB.5401.1	+	174769	175849	174872	175584
Ci177640.1	PB.5426.1	-	349513	350769	349711	350689
Ci178000.1	PB.5445.1	+	205790	207381	205870	207252
Ci178540.2	PB.5462.1	-	237223	241867	237255	241832
Ci178690.1	PB.5478.1	+	353471	356172	353507	356118
Ci178700.3	PB.5479.1	-	357984	360249	357998	360213
Ci178780.1	PB.5484.2	-	425486	426459	425527	426357
Ci178970.2	PB.5498.1	+	117074	122796	118953	122772
Ci178980.1	PB.5499.1	+	123379	124578	123452	123956
Ci178990.1	PB.5500.3	-	124575	128178	124716	128173
Ci179300.1	PB.5517.2	-	374904	377380	375067	376844
Ci179760.1	PB.5541.1	-	470730	472871	471064	472690
Ci179810.1	PB.5546.26	+	12460	16388	15331	15771
Ci180340.1	PB.5573.9	-	44986	46748	44993	46740
Ci180360.2	PB.5575.2	-	51259	54995	51522	54847
Ci180500.1	PB.5583.1	-	221477	228645	221750	228492
Ci180540.1	PB.5585.1	+	297704	302406	299098	302143
Ci180590.1	PB.5587.1	-	350486	352792	350658	352729
Ci180620.1	PB.5590.1	+	459753	460735	459838	460180
Ci180940.1	PB.5612.1	+	156404	158772	156448	158682
Ci181150.1	PB.5627.1	-	28012	31156	30298	31026
Ci181580.1	PB.5655.2	-	242210	246931	242831	246912
Ci041880.1	PB.5718.1	+	368178	372395	368197	372388
Ci041990.1	PB.5732.1	-	600693	603127	600698	603124
Ci042210.1	PB.5753.1	+	885894	888446	886157	888292
Ci042330.1	PB.5763.5	-	1041723	1048534	1042192	1048466
Ci042430.1	PB.5776.2	-	1149525	1155672	1149679	1155281
Ci042710.1	PB.5796.1	-	1469714	1480766	1469891	1479989
Ci182960.1	PB.5845.1	+	110553	111241	110626	111235
Ci183200.1	PB.5863.1	+	291225	294292	292131	293851
Ci183210.1	PB.5864.1	+	294839	295940	294938	295692
Ci043680.1	PB.5956.1	+	849809	853320	851141	853093
Ci043720.1	PB.5959.2	+	873266	876485	873405	876242
Ci044190.1	PB.5996.1	+	1162535	1165632	1162678	1165623
Ci044200.1	PB.5997.4	-	1165823	1168245	1165933	1168156
Ci044340.1	PB.6012.3	-	1285151	1286296	1285171	1286213
Ci184560.1	PB.6057.1	+	82393	83869	82409	83759
Ci184580.1	PB.6058.2	+	90057	92485	90079	91365
Ci185060.1	PB.6087.1	+	310105	317667	312960	317504
Ci185570.1	PB.6108.1	+	131326	133211	131347	133204
Ci185700.1	PB.6116.1	+	185312	188780	185416	188751
Ci186590.1	PB.6160.1	+	352213	408416	352379	403063
Ci187300.1	PB.6165.4	-	158289	160502	158545	160360
Ci187320.1	PB.6167.3	-	174756	179723	174906	179688
Ci187460.1	PB.6175.4	+	263558	267878	263575	267593
Ci187510.1	PB.6184.2	+	294912	299038	294917	298964
Ci187520.1	PB.6185.1	+	299998	306358	300629	305855
Ci187620.1	PB.6193.1	+	369828	375962	369958	371960
Ci188160.2	PB.6222.7	+	185328	190335	185333	190334
Ci188160.1	PB.6222.7	+	185328	190335	185333	190334
Ci044820.1	PB.6238.1	+	46604	48203	46617	48203
Ci046220.1	PB.6355.1	-	930231	935724	930295	935715
Ci046260.1	PB.6356.2	-	957714	959585	958854	959580
Ci046310.1	PB.6361.1	-	997708	1000788	997843	1000640
Ci046490.1	PB.6373.1	+	1085514	1086943	1085549	1086774
Ci046580.1	PB.6378.1	-	1138662	1141653	1138668	1141653
Ci046680.1	PB.6382.2	-	1208175	1210171	1208259	1210158
Ci046840.1	PB.6395.1	-	1288236	1291702	1288268	1291683
Ci046940.2	PB.6403.3	-	1334095	1336743	1334156	1336706
Ci046990.1	PB.6407.1	+	1362551	1367704	1362619	1367703
Ci189000.1	PB.6467.1	+	151359	152899	151979	152556
Ci189420.1	PB.6505.1	+	27214	29508	27252	29301
Ci189660.1	PB.6526.1	+	284387	286333	284424	286103
Ci189710.1	PB.6527.4	+	390925	395940	390966	394018
Ci189890.1	PB.6543.1	-	39465	41454	39860	41416
Ci190150.1	PB.6553.1	+	6960	8583	6962	8559
Ci190160.1	PB.6555.2	+	44946	50084	45242	50076
Ci190160.2	PB.6555.2	+	44946	50084	47955	50076
Ci190280.1	PB.6564.2	-	147301	148753	147400	148653
Ci191500.2	PB.6644.2	+	152091	159391	152189	159391
Ci191500.3	PB.6644.2	+	152091	159391	152189	158356
Ci191580.1	PB.6652.1	+	223221	225459	224298	225367
Ci191700.1	PB.6667.6	-	14180	20184	14481	20130
Ci191860.1	PB.6672.1	-	356392	359040	356697	358297
Ci047550.1	PB.6711.2	-	267520	271632	267587	271619
Ci047700.1	PB.6719.1	-	365443	367554	365754	367482
Ci048100.1	PB.6755.1	+	633215	635818	633215	635816
Ci048150.1	PB.6758.1	+	672728	675774	674260	675617
Ci048330.1	PB.6770.1	+	795740	799074	795779	798699
Ci048360.1	PB.6772.1	+	827255	829951	827283	829556
Ci048590.1	PB.6795.1	-	987756	991424	989943	991048
Ci048760.1	PB.6801.1	-	1083385	1085199	1084532	1085198
Ci048830.1	PB.6805.3	+	1144756	1148441	1144962	1148295
Ci048840.1	PB.6806.4	-	1148869	1151250	1149053	1150809
Ci048890.1	PB.6812.1	-	1184835	1192186	1184863	1192148
Ci048940.1	PB.6814.4	+	1208354	1209111	1208512	1208776
Ci049080.1	PB.6829.1	+	1287193	1289877	1288343	1289367
Ci049310.1	PB.6843.1	-	1444186	1447401	1444513	1445025
Ci191940.1	PB.6851.1	+	137554	144624	140026	144569
Ci192160.1	PB.6866.2	+	362079	365647	363079	363973
Ci192660.1	PB.6885.1	+	105660	107582	105757	107311
Ci193000.1	PB.6910.1	+	187398	189488	187407	189358
Ci193090.1	PB.6918.1	-	28788	29804	28939	29717
Ci193120.1	PB.6920.1	+	39876	43042	39897	42861
Ci193260.2	PB.6936.1	+	158311	163886	158612	163524
Ci193720.1	PB.6971.2	+	331459	335720	331606	334703
Ci193760.1	PB.6973.1	+	352795	354600	353013	354363
Ci193770.1	PB.6976.2	+	361428	364980	361546	364678
Ci193780.1	PB.6977.1	+	366069	368028	366088	367730
Ci194130.1	PB.7000.1	-	54897	55755	55067	55738
Ci194410.4	PB.7019.1	+	280533	284837	280985	284694
Ci194410.4.1	PB.7019.1	+	280533	284837	280985	284694
Ci194880.1	PB.7066.1	-	155695	156843	155726	156825
Ci194880.2	PB.7066.1	-	155695	156843	155726	156825
Ci194940.1	PB.7070.4	-	211246	212401	211295	212202
Ci195060.1	PB.7081.1	-	354684	371189	354865	369133
Ci195070.1	PB.7081.1	-	354684	371189	370245	370698
Ci195310.1	PB.7090.1	+	177984	181301	178045	181271
Ci049340.1	PB.7104.2	+	6025	7694	6126	7589
Ci049360.1	PB.7107.1	+	62409	68009	62448	67998
Ci049390.1	PB.7109.3	+	79074	85156	79083	85020
Ci049970.1	PB.7138.1	+	1049997	1053778	1050008	1053772
Ci050150.1	PB.7151.10	-	1297519	1307262	1297578	1307245
Ci050210.1	PB.7153.1	+	1457547	1460118	1457617	1458657
Ci195720.1	PB.7166.1	-	153019	154191	153533	154113
Ci195800.1	PB.7171.1	+	204654	206381	204743	206110
Ci196100.1	PB.7195.3	-	48665	71930	48791	65452
Ci196290.1	PB.7201.1	+	16975	20131	17573	20124
Ci197010.1	PB.7226.2	+	336836	338290	336882	338117
Ci197200.1	PB.7236.1	+	261096	265087	261770	264808
Ci197220.1	PB.7237.3	+	266674	269127	267594	268962
Ci197300.1	PB.7244.1	+	369584	374018	370930	373937
Ci197310.1	PB.7245.1	+	374361	376178	374545	375952
Ci197320.1	PB.7246.1	+	378167	380214	378176	380214
Ci197910.1	PB.7270.2	-	239145	241368	239399	240616
Ci198460.1	PB.7320.1	+	272165	276083	272394	273207
Ci198500.1	PB.7323.2	+	303154	309055	303159	307078
Ci198630.1	PB.7339.2	-	390557	395472	390808	395075
Ci198790.1	PB.7341.2	+	151335	152397	151350	152251
Ci050320.1	PB.7358.1	-	165183	169245	165241	169244
Ci050430.1	PB.7374.1	-	395233	396947	395399	396894
Ci050720.1	PB.7382.1	+	882278	890171	882332	889924
Ci050800.1	PB.7387.2	-	961779	964029	961821	964005
Ci199450.1	PB.7421.1	-	114354	119961	114835	119822
Ci199990.1	PB.7463.1	+	184297	186357	184310	186099
Ci200020.1	PB.7465.1	-	270349	272508	270441	272403
Ci200030.1	PB.7466.2	+	306963	309864	306964	309727
Ci200790.1	PB.7502.1	-	188277	190623	188613	189104
Ci201110.1	PB.7521.2	+	306119	362339	306128	308898
Ci201140.1	PB.7521.4	+	360861	363402	360910	363187
Ci201360.1	PB.7535.2	+	101115	104203	101191	104077
Ci201550.1	PB.7572.1	-	76272	80390	76736	79619
Ci201650.4	PB.7575.3	+	198171	205827	198402	203034
Ci202460.1	PB.7593.2	-	164088	165960	164120	165958
Ci202570.1	PB.7602.1	-	236520	239533	236648	239477
Ci202650.1	PB.7612.1	-	299815	305469	299832	305461
Ci203310.1	PB.7639.2	+	57861	66301	57886	65762
Ci203500.1	PB.7660.1	-	280226	284899	280230	284861
Ci203510.1	PB.7661.3	-	292638	296311	292850	296112
Ci203670.1	PB.7669.5	+	33854	36411	34123	36228
Ci204480.1	PB.7717.1	-	329187	331719	329464	331715
Ci051880.3	PB.7727.1	+	121705	124241	121752	124184
Ci051990.1	PB.7737.3	-	332772	336659	332854	335139
Ci052050.1	PB.7740.1	+	391797	397574	391812	397549
Ci204520.1	PB.7775.2	+	24448	27227	24507	26880
Ci205000.1	PB.7816.1	-	324279	327186	324538	326806
Ci205020.1	PB.7818.1	-	330517	333836	332445	333747
Ci205030.2	PB.7819.1	-	334466	336533	334485	336462
Ci205310.1	PB.7832.6	-	153709	159743	153942	159643
Ci205430.1	PB.7839.1	+	218832	220927	218846	220897
Ci206130.1	PB.7869.2	-	66730	70679	66733	70677
Ci206360.1	PB.7892.1	-	208604	211562	208617	211545
Ci206520.1	PB.7904.1	+	332355	332930	332429	332795
Ci206910.1	PB.7929.1	+	39854	44403	39969	44361
Ci052830.1	PB.7997.1	-	120138	123612	120447	123609
Ci052950.1	PB.8008.2	+	188999	192217	189109	191995
Ci053260.1	PB.8037.3	+	450858	452827	451066	452558
Ci053400.1	PB.8041.1	+	551648	552499	551756	552295
Ci053650.1	PB.8069.2	+	730397	735579	730504	735361
Ci053860.1	PB.8087.3	+	888464	889679	888561	889551
Ci054140.1	PB.8117.5	-	1068696	1071981	1068825	1071856
Ci054320.2	PB.8127.1	-	1156528	1158298	1156738	1158292
Ci054320.1	PB.8127.1	-	1156528	1158298	1156738	1158292
Ci208380.1	PB.8166.1	-	152053	155155	152053	155028
Ci208960.1	PB.8211.2	-	332273	337990	334688	337647
Ci209220.1	PB.8234.1	-	153676	154478	153947	154438
Ci209250.1	PB.8237.1	+	169995	173126	170213	172946
Ci209340.1	PB.8249.1	+	217048	219414	217120	219395
Ci209360.1	PB.8251.5	-	237523	242063	237805	241995
Ci209470.1	PB.8264.1	-	331872	334358	332360	334051
Ci209630.2	PB.8274.1	+	103337	108878	103350	108845
Ci209820.1	PB.8283.2	+	228978	234177	229176	233727
Ci210210.1	PB.8301.1	+	90387	105396	100109	105043
Ci210750.1	PB.8323.2	+	219870	226996	220291	226715
Ci210770.1	PB.8324.1	-	233004	237348	233145	236246
Ci210900.1	PB.8330.1	-	118008	119834	118230	119734
Ci211400.1	PB.8347.1	-	35126	37616	35158	37616
Ci007640.1	PB.8361.1	-	249235	252429	250976	252394
Ci007750.2	PB.8364.4	-	383650	388523	383790	388479
Ci007750.1	PB.8364.4	-	383650	388523	383790	388479
Ci008110.1	PB.8388.5	-	974837	984953	975094	984780
Ci008230.1	PB.8396.5	+	1246169	1248387	1246221	1247683
Ci008310.1	PB.8396.868	+	1381941	1388937	1382441	1383222
Ci008320.1	PB.8400.8	-	1381964	1391347	1383623	1385214
Ci008460.1	PB.8403.2	-	1549399	1551453	1549496	1551054
Ci008460.2	PB.8403.2	-	1549399	1551453	1549496	1551054
Ci008720.1	PB.8422.1	-	1767086	1770059	1767282	1770014
Ci054850.1	PB.8441.2	-	44127	45600	44266	45460
Ci055430.1	PB.8485.1	-	457554	460801	457555	460793
Ci055800.1	PB.8515.3	-	700945	706179	701105	706019
Ci056090.1	PB.8528.2	+	938607	940524	938890	939640
Ci056530.1	PB.8564.2	+	1281757	1286234	1281896	1285923
Ci056630.1	PB.8568.1	-	1359400	1361956	1359945	1361885
Ci211960.1	PB.8583.1	-	41849	43141	41901	42172
Ci212230.1	PB.8601.2	-	213030	216783	213032	216766
Ci212790.1	PB.8660.2	+	170878	177893	175150	177758
Ci212780.1	PB.8660.2	+	170878	177893	172309	174637
Ci212810.2	PB.8664.2	-	189907	193173	189907	193173
Ci213120.1	PB.8674.1	-	14173	16283	14832	15199
Ci213440.1	PB.8698.1	+	232494	237390	232514	237201
Ci213520.1	PB.8705.1	-	299583	300998	300639	300925
Ci214500.1	PB.8734.4	+	240251	243540	240811	243025
Ci056770.1	PB.8748.1	+	85796	90411	85991	90169
Ci056800.1	PB.8753.1	+	112435	117006	112472	116975
Ci056840.1	PB.8757.1	+	132954	136272	133061	136121
Ci057460.1	PB.8798.1	+	585030	586093	585293	585957
Ci057550.1	PB.8806.2	-	658030	659222	658147	659177
Ci057560.1	PB.8807.1	-	659673	662035	659902	661827
Ci057820.1	PB.8819.1	+	799749	802255	799850	802038
Ci058040.1	PB.8838.1	+	933663	937961	933679	937927
Ci058200.1	PB.8859.1	+	1088584	1096249	1088752	1096045
Ci214600.1	PB.8885.1	-	76930	98293	97112	98108
Ci215170.1	PB.8923.1	-	290075	296762	290628	295728
Ci215400.1	PB.8929.1	+	140567	154120	141266	145045
Ci215730.1	PB.8948.1	+	234955	238177	234963	238013
Ci216160.1	PB.8975.4	-	10199	12174	10919	11720
Ci216410.2	PB.8982.1	+	74956	78065	74958	78063
Ci216410.2.2	PB.8982.1	+	74956	78065	74958	78063
Ci216410.1	PB.8982.1	+	74956	78065	74958	78063
Ci216720.1	PB.8996.5	+	86649	88853	86706	88783
Ci216730.1	PB.8997.1	-	91448	94472	91471	94466
Ci216970.1	PB.9010.2	+	303295	308398	305657	308127
Ci217560.1	PB.9041.5	-	271061	276971	271704	276682
Ci218000.1	PB.9069.1	-	281051	282495	281327	282245
Ci218630.1	PB.9104.2	-	13802	17240	14323	16076
Ci219540.1	PB.9267.2	-	99518	100410	99674	100356
Ci219860.1	PB.9286.1	+	190019	192315	190045	192116
Ci219960.4	PB.9294.3	-	281595	286323	281613	286321
Ci219960.1	PB.9294.3	-	281595	286323	281613	286321
Ci220170.1	PB.9306.2	-	155077	157948	155342	157836
Ci220190.1	PB.9308.2	-	201274	204219	201295	203999
Ci220190.3	PB.9308.2	-	201274	204219	202332	203999
Ci058600.2	PB.9129.1	-	39894	42703	39894	42700
Ci058910.1	PB.9150.2	+	295222	297657	295313	297656
Ci058920.1	PB.9151.3	-	300557	304425	300895	304340
Ci059130.2	PB.9162.1	+	463888	466916	463968	466596
Ci059220.1	PB.9167.2	-	598035	599488	598118	599459
Ci059420.1	PB.9177.2	+	770985	776203	771126	775981
Ci059430.1	PB.9178.1	+	776488	780499	776532	780330
Ci059910.1	PB.9216.1	-	1072621	1078181	1072779	1078152
Ci059960.1	PB.9220.1	+	1092846	1096332	1092850	1096158
Ci060390.1	PB.9328.3	-	63784	67020	63938	66972
Ci060520.1	PB.9339.1	-	174156	179752	174156	179741
Ci060520.2.1	PB.9339.1	-	174156	179752	174156	179741
Ci060520.2	PB.9339.1	-	174156	179752	174156	178094
Ci061550.1	PB.9415.1	-	908660	912132	908693	912044
Ci061770.1	PB.9434.2	+	1052360	1056724	1052593	1055032
Ci061780.1	PB.9434.2	+	1052360	1056724	1055056	1056235
Ci061920.1	PB.9440.1	+	1114674	1116000	1114711	1115807
Ci061960.1	PB.9444.2	+	1130305	1134628	1131205	1134364
Ci062090.1	PB.9461.1	+	1213210	1215066	1213389	1214772
Ci062100.1	PB.9462.1	+	1215293	1217642	1215380	1217312
Ci062140.1	PB.9465.3	-	1228404	1230374	1228700	1230199
Ci062170.1	PB.9466.1	+	1236077	1239554	1236194	1239536
Ci221890.1	PB.9547.1	-	84647	94271	84978	88822
Ci222120.2	PB.9561.2	+	247655	250632	247758	250424
Ci222550.1	PB.9588.1	-	201927	210090	202255	209178
Ci222610.1	PB.9600.1	+	302719	307905	302801	307575
Ci222980.2	PB.9627.2	-	162744	168427	162780	168153
Ci222980.3	PB.9627.2	-	162744	168427	162766	168281
Ci222980.1	PB.9627.2	-	162744	168427	163817	168153
Ci223060.1	PB.9635.1	+	193747	196013	193784	195166
Ci062890.1	PB.9685.1	+	603800	607990	604054	607768
Ci062960.1	PB.9691.1	-	644536	646574	645689	646511
Ci063080.1	PB.9692.1	-	652131	698275	694777	697903
Ci223450.1	PB.9745.3	-	156890	160320	156890	160320
Ci223520.1	PB.9751.1	-	234764	236833	234807	236812
Ci311230.1	PB.9757.1	+	1662	2540	1677	2515
Ci223850.1	PB.9770.7	-	271810	281728	273316	281687
Ci224100.1	PB.9780.1	+	173001	178624	173217	178359
Ci224680.1	PB.9807.2	+	194702	202503	194825	199029
Ci224880.1	PB.9814.1	-	31533	37560	32357	37512
Ci224900.1	PB.9816.1	+	44719	46271	44898	46013
Ci225330.1	PB.9846.3	-	79067	83485	79125	83344
Ci064290.1	PB.9928.1	-	1078983	1085728	1079286	1085499
Ci225990.1	PB.9957.1	+	26129	28663	26209	28497
Ci226350.1	PB.9977.1	+	68906	95829	69271	95581
Ci226520.1	PB.9997.4	-	215306	220021	215597	219012
Ci226940.1	PB.10017.1	-	228392	232950	228667	230670
Ci227020.1	PB.10021.1	-	266786	271055	266832	270802
Ci227410.1	PB.10048.1	+	224408	225723	225139	225490
Ci065080.1	PB.10069.1	+	439887	444587	440168	444225
Ci065370.1	PB.10091.1	+	881209	884688	883507	884402
Ci228350.2	PB.10150.1	-	83891	87744	84339	87737
Ci228360.1	PB.10151.1	+	88603	90320	88645	90190
Ci228480.1	PB.10167.1	+	177215	180891	177270	180843
Ci229190.1	PB.10228.1	-	278052	278938	278308	278938
Ci229260.2	PB.10231.1	+	46324	50204	46502	49949
Ci229410.1	PB.10249.1	-	206047	206950	206325	206862
Ci229760.1	PB.10276.1	+	10566	11714	10625	11664
Ci229780.1	PB.10278.2	-	17029	18207	17289	18177
Ci229790.1	PB.10279.3	-	18376	20301	18585	20258
Ci229800.1	PB.10280.1	-	22157	25132	22167	24889
Ci066040.1	PB.10332.17	+	337061	340241	337094	338745
Ci230230.1	PB.10426.1	+	862	4065	1046	3893
Ci230500.1	PB.10443.4	-	148939	156205	149140	155412
Ci230720.1	PB.10463.3	-	92501	117620	92690	117559
Ci230980.1	PB.10489.2	+	159326	163437	160281	163061
Ci231420.1	PB.10515.2	+	175284	178341	175311	178270
Ci231650.1	PB.10522.2	+	218542	220458	219965	220325
Ci067680.1	PB.10544.1	+	355318	357102	355367	355650
Ci232170.1	PB.10598.1	-	213931	219720	214229	218770
Ci232260.1	PB.10608.1	-	37664	91602	37794	41625
Ci232940.1	PB.10651.1	+	19398	22019	19466	21909
Ci233700.1	PB.10682.1	-	123519	127577	124184	127546
Ci233700.2	PB.10682.1	-	123519	127577	124184	127546
Ci068830.1	PB.10718.2	-	232820	235111	232833	235109
Ci069530.1	PB.10764.3	-	690108	693139	690132	693125
Ci069620.1	PB.10768.1	-	745793	748180	745853	748141
Ci070060.1	PB.10804.4	+	1163198	1169038	1164397	1168650
Ci233910.1	PB.10820.1	+	16195	18589	16252	18423
Ci234130.1	PB.10836.2	-	133949	137201	134302	136389
Ci234550.1	PB.10868.1	+	213156	215230	213867	215031
Ci234700.1	PB.10870.2	-	10277	14794	11480	14734
Ci235230.1	PB.10896.2	+	158314	160920	158317	160802
Ci236010.1	PB.10938.5	-	105867	115259	105881	115045
Ci236070.1	PB.10941.1	+	160530	164916	160708	164839
Ci009800.1	PB.10977.1	-	1049753	1056215	1049974	1056090
Ci009810.2	PB.10978.1	+	1061624	1072201	1063951	1071939
Ci010100.2	PB.10986.1	+	1293086	1296078	1293177	1294876
Ci010450.1	PB.11012.1	-	1704637	1707359	1705874	1707266
Ci010620.1	PB.11020.1	-	1836954	1841474	1836975	1841470
Ci010620.2	PB.11020.1	-	1836954	1841474	1836975	1841470
Ci010630.1	PB.11021.1	+	1842432	1844444	1842696	1843976
Ci010750.1	PB.11027.1	-	2174209	2177477	2174404	2176866
Ci070490.1	PB.11049.3	+	177227	178874	177318	178501
Ci070500.2	PB.11050.1	-	179738	182691	179791	181211
Ci070630.1	PB.11056.1	+	318032	321267	318036	321226
Ci070700.1	PB.11065.4	-	385731	390787	385907	390408
Ci070760.1	PB.11069.1	+	437533	439557	437648	439360
Ci071130.1	PB.11106.1	+	739959	742096	740097	741958
Ci071180.1	PB.11112.1	+	768309	772411	768335	772325
Ci071250.1	PB.11117.1	-	801311	803120	801688	803080
Ci071400.1	PB.11131.1	-	904494	907184	904496	907181
Ci236240.1	PB.11142.1	+	41949	44020	42047	43890
Ci236370.1	PB.11150.1	+	149448	153807	149590	153481
Ci236420.1	PB.11153.2	-	170843	174969	171641	171934
Ci236580.1	PB.11162.2	-	110142	113795	110418	113701
Ci236950.1	PB.11184.3	+	17041	23822	17104	23781
Ci237180.1	PB.11196.1	-	215423	217872	215423	217866
Ci237590.1	PB.11209.1	-	198927	207397	202590	207087
Ci237780.1	PB.11230.3	-	233065	236197	233339	234879
Ci237790.1	PB.11230.3	-	233065	236197	235337	236036
Ci237920.1	PB.11235.1	-	137866	138476	138046	138385
Ci072290.2	PB.11284.1	+	889176	892746	889186	890798
Ci238030.1	PB.11311.1	-	36862	38437	36862	38416
Ci238100.1	PB.11318.1	-	73537	75660	73616	75652
Ci238360.1	PB.11341.3	-	174804	181284	174984	180683
Ci238640.1	PB.11357.3	-	113084	121231	113346	117134
Ci238650.1	PB.11357.3	-	113084	121231	117173	121171
Ci238900.1	PB.11376.2	+	105281	110743	105999	110743
Ci239100.1	PB.11386.2	-	57309	61851	57635	61844
Ci240160.1	PB.11418.1	-	107865	111201	108058	111091
Ci240260.1	PB.11424.2	+	187719	196077	192595	195988
Ci072710.1	PB.11436.2	-	40970	45211	41127	44714
Ci072800.1	PB.11446.3	-	94582	102044	94902	101919
Ci073090.2	PB.11479.2	+	360478	365082	360492	365081
Ci073090.1	PB.11479.2	+	360478	365082	360492	365081
Ci073330.1	PB.11499.2	-	522030	526608	522310	524388
Ci073500.1	PB.11511.1	+	612849	625293	613468	617542
Ci073790.2	PB.11533.2	-	861357	870273	861417	863719
Ci073800.1	PB.11534.5	-	871118	873248	871353	873230
Ci073850.1	PB.11539.1	+	964465	966108	964578	966063
Ci074070.1	PB.11558.1	+	1144656	1153310	1144745	1147516
Ci241030.1	PB.11601.10	+	137074	140583	137088	140346
Ci242480.1	PB.11679.1	-	203409	208885	203640	207160
Ci243380.1	PB.11762.1	+	83696	92618	83702	92436
Ci243520.1	PB.11767.3	-	57480	58888	57641	58814
Ci243540.1	PB.11768.2	+	88426	89813	88522	89597
Ci243870.1	PB.11792.1	+	184925	189957	185345	189905
Ci244170.1	PB.11814.1	+	54921	57228	54944	57166
Ci075030.1	PB.11867.2	+	388175	391373	388421	391180
Ci246320.1	PB.11959.8	+	174271	176270	174310	176129
Ci246330.1	PB.11961.2	+	182829	186613	182880	186238
Ci247070.1	PB.12061.1	-	205141	207804	207030	207749
Ci247240.1	PB.12066.2	-	115967	119010	115979	118904
Ci247360.1	PB.12070.2	-	23112	25293	23326	25187
Ci248130.1	PB.12116.2	-	110456	113079	110992	113028
Ci076920.1	PB.12185.1	+	447391	448740	447431	448519
Ci077050.1	PB.12201.1	-	520274	522984	520447	522257
Ci077250.1	PB.12225.5	-	640216	643657	640364	643538
Ci077260.1	PB.12226.2	-	656052	658363	656567	658323
Ci077290.1	PB.12227.1	-	681813	682794	682000	682765
Ci248540.1	PB.12294.2	+	51942	57189	51986	57188
Ci248760.1	PB.12306.2	-	29329	32770	29461	32712
Ci248790.1	PB.12308.1	-	57187	58954	57857	58944
Ci249150.1	PB.12340.1	+	121533	125630	121540	125628
Ci249290.1	PB.12350.1	+	182667	188933	182795	188621
Ci249550.1	PB.12365.3	-	47629	51085	47932	51071
Ci249590.1	PB.12370.29	-	74857	86788	74995	86719
Ci249920.1	PB.12383.7	-	118274	138121	118421	138086
Ci250340.1	PB.12400.2	-	116764	118679	116941	118474
Ci250550.1	PB.12415.3	-	140137	142939	140845	142619
Ci250590.1	PB.12420.5	-	181567	185989	181993	185915
Ci078150.1	PB.12437.1	+	353658	357217	353697	356988
Ci078490.1	PB.12452.1	-	672920	674017	673086	673824
Ci251280.1	PB.12495.1	-	92157	94498	92179	94343
Ci251280.2	PB.12495.1	-	92157	94498	92179	94343
Ci251310.1	PB.12497.2	-	100101	103070	100322	101790
Ci251320.1	PB.12498.4	-	104547	107876	104773	107791
Ci251680.1	PB.12520.2	-	19367	22038	20032	22004
Ci252210.2	PB.12527.1	+	33568	39280	33639	39232
Ci252210.3.1	PB.12527.1	+	33568	39280	33639	38665
Ci079080.1	PB.12542.4	-	254742	268187	256825	264385
Ci080020.1	PB.12595.1	-	1170324	1173392	1170517	1173383
Ci252410.1	PB.12601.1	-	12154	16089	12839	16058
Ci252530.1	PB.12615.2	+	104000	106868	104013	106821
Ci252530.4.2	PB.12615.2	+	104000	106868	104013	106821
Ci252560.1	PB.12623.3	-	122813	128125	122933	127793
Ci252640.1	PB.12624.4	+	165773	176487	165892	167442
Ci252780.1	PB.12634.4	-	46243	49987	46283	49924
Ci252830.2	PB.12637.1	+	67189	75751	69414	75508
Ci252830.1	PB.12637.1	+	67189	75751	68067	75508
Ci253060.1	PB.12639.2	-	50456	54257	50705	51808
Ci253210.1	PB.12646.1	-	188889	190743	189312	190678
Ci253380.1	PB.12659.1	+	106260	109150	106338	108851
Ci080110.1	PB.12673.1	-	62800	67563	62813	67507
Ci080630.1	PB.12710.4	-	577244	581394	577295	581381
Ci081220.2.1	PB.12751.1	+	1103510	1107675	1103533	1105297
Ci254670.1	PB.12814.1	-	105297	106152	105705	106130
Ci254720.1	PB.12818.1	-	162764	165199	162769	164980
Ci254940.1	PB.12832.1	-	68307	69699	68364	69698
Ci011050.1	PB.12870.1	-	189170	191362	189302	191314
Ci011130.1	PB.12876.2	+	256105	257628	256990	257505
Ci011350.1	PB.12886.1	+	424179	429002	424184	428998
Ci011350.2	PB.12886.1	+	424179	429002	424184	428998
Ci011520.2	PB.12896.3	-	551620	555250	552675	555240
Ci011780.1	PB.12916.1	-	749383	753300	749726	753113
Ci012600.1	PB.12984.3	-	1458337	1461266	1459376	1460750
Ci012650.1	PB.12989.3	+	1494697	1496166	1494713	1495820
Ci012730.1	PB.12996.2	+	1565407	1567274	1565503	1567080
Ci081310.1	PB.13010.1	+	50107	53433	50684	53126
Ci081790.1	PB.13055.1	+	393845	397672	393854	397671
Ci081880.1	PB.13067.7	-	485723	489530	485891	489438
Ci081890.1	PB.13067.15	-	489894	494746	490322	494558
Ci082150.1	PB.13072.1	+	703730	705900	703846	705778
Ci255450.2	PB.13146.1	-	45820	53225	46123	53103
Ci255720.1	PB.13156.6	-	67143	83102	67515	82857
Ci255800.1	PB.13160.1	+	25541	26946	25584	26834
Ci256290.1	PB.13192.2	-	29748	31754	29964	31313
Ci256360.1	PB.13197.3	+	57591	58372	57681	58047
Ci256400.2	PB.13203.1	+	90396	93937	90414	93657
Ci256400.1	PB.13203.1	+	90396	93937	90414	93657
Ci256580.1	PB.13210.2	+	65259	67865	65268	67861
Ci256580.2	PB.13210.2	+	65259	67865	65268	67861
Ci082750.1	PB.13236.3	-	95999	99339	96343	98192
Ci082830.1	PB.13244.3	-	174012	175301	174177	175118
Ci257100.1	PB.13286.1	+	105819	115724	105926	115250
Ci257400.1	PB.13303.1	+	101082	101715	101098	101565
Ci083660.1	PB.13325.1	+	138120	141332	138133	141071
Ci083860.1	PB.13337.4	+	239391	242401	239414	240041
Ci083980.1	PB.13343.2	-	298899	305477	299110	305234
Ci084060.1	PB.13351.1	+	357601	359966	357748	359503
Ci084170.1	PB.13359.8	-	414196	419052	414328	418927
Ci084210.1	PB.13361.1	-	437350	439139	438755	439133
Ci084880.1	PB.13419.2	-	892631	895236	892649	895224
Ci084880.2	PB.13419.2	-	892631	895236	892649	895224
Ci257680.1	PB.13447.3	-	39969	45235	40122	42066
Ci257730.1	PB.13451.2	-	59819	62068	59958	62050
Ci258430.1	PB.13474.2	+	87937	92732	88324	92507
Ci085680.1	PB.13505.2	-	839768	842527	839942	842526
Ci258730.1	PB.13522.1	+	78491	86566	78604	86337
Ci259160.1	PB.13543.2	+	74043	77242	74084	77241
Ci085850.1	PB.13556.11	+	35546	39159	35561	39137
Ci086660.1	PB.13631.1	+	642249	649633	642278	646711
Ci086860.1	PB.13655.2	-	817098	822634	817127	822283
Ci086860.2	PB.13655.2	-	817098	822634	817127	822283
Ci087100.1	PB.13677.2	-	1017112	1018689	1017415	1018677
Ci087170.1	PB.13681.2	+	1047899	1050933	1048762	1050678
Ci259690.2	PB.13686.1	+	45937	60128	45942	49680
Ci259930.1	PB.13696.3	+	49406	52203	49495	52198
Ci259930.2	PB.13696.3	+	49406	52203	49495	52198
Ci260740.1	PB.13722.1	+	117761	122219	118619	119863
Ci087550.1	PB.13750.2	-	832594	838605	832789	838495
Ci087560.1	PB.13752.1	-	839183	847192	839736	847076
Ci087670.1	PB.13756.1	-	986776	1046710	987417	988037
Ci261510.1	PB.13791.1	+	8950	12831	9065	11796
Ci088450.1	PB.13860.2	+	816127	817738	816143	817682
Ci088610.1	PB.13869.43	-	924527	925890	924684	925726
Ci262110.1	PB.13896.1	-	34414	40374	34877	40355
Ci262220.1	PB.13899.1	+	11538	13479	11583	13330
Ci262310.1	PB.13907.1	-	122784	125347	122808	125345
Ci262820.2	PB.13933.1	+	112945	117881	113247	117867
Ci262830.1	PB.13934.2	-	120683	122278	120780	122172
Ci263010.1	PB.13947.1	+	94532	95896	94630	95690
Ci263430.1	PB.13992.1	+	99523	102339	99532	102082
Ci263440.1	PB.13993.1	+	102667	103343	102725	103114
Ci089110.1	PB.13966.1	-	525737	526474	525783	526186
Ci089630.1	PB.14017.1	+	162320	165521	162343	164105
Ci089650.1	PB.14019.2	+	178758	181190	178808	181161
Ci089680.1	PB.14024.2	+	216405	221041	216516	220920
Ci089750.1	PB.14029.4	-	272050	274556	272100	274543
Ci090090.1	PB.14043.1	+	533831	535707	534029	535582
Ci090190.1	PB.14048.2	+	660108	664401	660262	664118
Ci090520.1	PB.14070.2	-	1009806	1020153	1019820	1020087
Ci090520.1	PB.14070.3	-	1016672	1028288	1019820	1020087
Ci264000.1	PB.14084.1	+	1952	6472	2913	6372
Ci264100.1	PB.14092.1	-	107011	111289	107251	111233
Ci264340.1	PB.14098.3	-	48149	82368	51214	52133
Ci264420.1	PB.14102.1	+	28164	30823	28174	30733
Ci264570.1	PB.14113.1	+	58439	59374	58812	59213
Ci264580.6	PB.14114.1	+	67033	71032	67099	70926
Ci264890.1	PB.14165.1	+	26964	32071	27275	31867
Ci265270.1	PB.14183.2	-	35608	54591	51303	54591
Ci265550.1	PB.14194.2	+	66835	70549	66973	70193
Ci265630.1	PB.14202.1	-	112708	117008	113225	116906
Ci013130.1	PB.14217.1	+	130194	131901	130221	131823
Ci013300.1	PB.14226.1	-	375482	378369	375665	376847
Ci013560.1	PB.14241.1	+	844257	849450	844721	849348
Ci013580.1	PB.14243.1	-	859307	866990	859317	866867
Ci013870.1	PB.14258.2	-	1322103	1325401	1322259	1323736
Ci013920.2	PB.14259.1	+	1350163	1355563	1350178	1355520
Ci014000.1	PB.14264.1	-	1421268	1424344	1421432	1423898
Ci014200.1	PB.14280.1	-	1572642	1576421	1573035	1576312
Ci014210.1	PB.14281.2	-	1580616	1582529	1580909	1582527
Ci014290.1	PB.14287.2	+	1710151	1714322	1710189	1714192
Ci091240.2	PB.14314.1	-	54499	56841	54532	56802
Ci091410.1	PB.14323.1	-	147917	153808	148306	152112
Ci091480.1	PB.14327.1	-	217438	219423	217445	218803
Ci091490.1	PB.14328.1	+	222203	225634	222222	225609
Ci091490.2	PB.14328.1	+	222203	225634	222222	225609
Ci092170.1	PB.14385.8	-	709139	717403	709329	717151
Ci266220.1	PB.14428.1	-	51354	54418	51669	53737
Ci266260.1	PB.14433.1	+	69252	72412	70976	72023
Ci266300.1	PB.14435.2	-	92587	94269	92617	94264
Ci266330.1	PB.14437.2	+	101705	104380	102363	104172
Ci266770.1	PB.14451.1	-	75977	79572	76344	78887
Ci093240.2	PB.14526.1	-	487137	489674	487156	489658
Ci093270.1	PB.14527.2	-	509578	511753	509804	511729
Ci267210.1	PB.14560.1	+	103724	106589	104518	104993
Ci267260.1	PB.14565.2	+	8906	12048	9191	11778
Ci267330.3	PB.14570.2	+	6211	10791	6764	10790
Ci093590.1	PB.14623.1	-	95827	98197	96008	98190
Ci093600.1	PB.14624.8	+	100940	103076	100986	102840
Ci093850.1	PB.14647.2	-	256447	262347	256744	258732
Ci094020.1	PB.14666.1	-	383675	388055	383761	387949
Ci094020.2	PB.14666.1	-	383675	388055	383761	387966
Ci094030.1	PB.14667.3	-	388247	396555	388320	395898
Ci094050.1	PB.14668.3	-	400473	405534	400725	405363
Ci094070.1	PB.14670.1	-	412772	415789	412935	415698
Ci094290.3	PB.14690.4	+	583266	585336	583306	585301
Ci094370.1	PB.14700.1	+	637244	640830	637392	640488
Ci268510.1	PB.14725.1	+	47557	48917	47645	48718
Ci268680.1	PB.14741.1	+	91758	93358	91795	93253
Ci268840.1	PB.14743.1	+	97721	99693	97850	99495
Ci269070.1	PB.14747.1	+	69552	70433	69599	70250
Ci094890.1	PB.14768.1	+	168800	170158	168805	170132
Ci269310.1	PB.14805.1	+	35214	38954	37660	38572
Ci269390.1	PB.14810.1	-	82556	83665	82607	83514
Ci269430.1	PB.14813.1	-	113184	116669	113441	116584
Ci269530.1	PB.14820.1	+	44359	47783	44529	47572
Ci269720.1	PB.14826.1	+	46652	49170	47676	49010
Ci095760.1	PB.14843.1	+	186032	189172	186217	188539
Ci095810.1	PB.14848.1	+	211703	213958	211740	213787
Ci096550.1	PB.14906.1	-	911381	913283	911414	913266
Ci269890.1	PB.14912.1	-	706	2990	1010	2964
Ci269930.1	PB.14915.3	-	27268	29692	27422	29528
Ci270310.1	PB.14931.2	+	12314	15349	12531	15014
Ci270750.1	PB.14953.1	-	109557	113133	109899	111611
Ci097370.1	PB.14994.1	+	565473	566209	565483	566000
Ci097620.1	PB.15012.1	+	719650	722670	719658	722478
Ci097900.1	PB.15042.2	+	917618	919339	917836	919265
Ci271360.1	PB.15049.2	-	69462	79380	69601	79336
Ci271450.1	PB.15053.3	-	14111	21649	14128	21513
Ci098200.1	PB.15074.3	-	404858	410991	405240	406884
Ci098210.1	PB.15074.3	-	404858	410991	407182	410963
Ci098690.1	PB.15144.1	+	155627	159578	155666	159574
Ci098930.1	PB.15163.1	+	583016	585047	583235	584862
Ci273060.1	PB.15185.2	+	54064	55632	54249	55462
Ci273070.1	PB.15186.1	+	55649	58374	55729	56767
Ci273040.1	PB.15187.1	-	21966	73243	22350	22908
Ci273150.1	PB.15188.5	-	46361	48160	47077	47962
Ci273340.1	PB.15197.1	+	81582	82459	81592	82436
Ci099090.1	PB.15201.1	-	94284	103700	94683	103508
Ci099100.1	PB.15202.1	-	108716	112529	109295	112523
Ci099100.2	PB.15202.1	-	108716	112529	108717	112523
Ci099270.1	PB.15220.1	-	597182	601048	599295	600771
Ci099340.1	PB.15225.1	-	704577	708928	707037	707350
Ci099350.1	PB.15226.2	-	717254	721433	717446	721315
Ci099900.1	PB.15284.1	-	433399	435462	433420	435399
Ci100040.1	PB.15294.3	-	556587	562709	556635	562690
Ci100040.3	PB.15294.3	-	556587	562709	556635	562690
Ci100230.1	PB.15310.2	+	706221	706822	706245	706695
Ci100590.1	PB.15325.2	-	909884	912154	909979	912134
Ci100630.1	PB.15328.1	+	938899	948320	938979	941423
Ci274610.1	PB.15338.3	-	79283	84928	79373	84230
Ci274620.1	PB.15339.1	-	4363	6370	4569	6303
Ci274690.1	PB.15343.1	+	46501	47529	46561	47227
[truncated: 139 more rows]

## Sheet: Citrus reticulata
Reference ID	Major isoform ID from ONT	Stand	Start site of ONT	End site of ONT	Start site of reference	End site of reference
[truncated: 2,833 more rows]

[truncated: 4 more sheets: Citrus sinensis, Clausena lansium, Fortunella hindsii, Poncirus trifoliata]
